# Supplementary material for: Poly[bis­(N,N-dimethyl­formamide-κO)(μ4-naphthalene-1,5-disulfonato)magnesium(II)]
Source: Acta Crystallogr Sect E Struct Rep Online. 2010 May 22;66(Pt 6):m691–2. doi: 10.1107/S1600536810017952 (PMC2979591; doi:10.1107/S1600536810017952)
Supplement: Supplementary file 1 [file e-66-0m691-sup1.cif]

##############################################################################
###                                                                        ###
###        Electronic paper (Acta Crystallographica Section E)             ###
###                                                                        ###
##############################################################################
#                                                                            #
# This CIF contains the data in a paper accepted for publication in Acta     #
# Crystallographica Section E. It conforms to the requirements of Notes      #
# for Authors for Section E, and has been peer reviewed under the auspices   #
# of the IUCr Commission on Journals.                                        #
#                                                                            #
# Full details of the Crystallographic Information File format               #
# are given in the paper "The Crystallographic Information File (CIF):       #
# a New Standard Archive File for Crystallography" by S. R. Hall, F. H.      #
# Allen and I. D. Brown [Acta Cryst. (1991), A47, 655-685].                  #
#                                                                            #
# The current version of the core CIF dictionary is obtainable from          #
# ftp://ftp.iucr.org/pub/cif_core.dic. The current version number is 2.4.    #
#                                                                            #
# Software is freely available for graphical display of the structure(s) in  #
# this CIF.  For information consult the CIF home page http://www.iucr.org/  #
# cif/home.html                                                              #
#                                                                            #
# This file may be used for bona fide research purposes within the           #
# scientific community so long as proper attribution is given to the journal # 
# article from which it was obtained.                                        #
#                                                                            #
##############################################################################
                                             
data_global
_audit_creation_method     SHELXL-97
_journal_data_validation_number     ?
_journal_date_recd_electronic     2010-04-19
_journal_date_accepted     2010-05-14
_journal_name_full     'Acta Crystallographica, Section E'
_journal_year     2010
_journal_volume     66
_journal_issue      6
_journal_page_first     m691
_journal_page_last     m692
_journal_paper_category     QM
_journal_coeditor_code     WM2328
_publ_contact_author_name     'Dr. Lauren A. Borkowski'
_publ_contact_author_address
;  Stony Brook University
   Mineral Physics Institute
   255 ESS Building
   Stony Brook, NY 11794
   USA
;
_publ_contact_author_email     lauren.borkowski@stonybrook.edu
_publ_contact_author_fax     '+1 631 632 8140'
_publ_contact_author_phone     '+1 631 632 1788'
_publ_section_title
;\
Poly[bis(<i>N</i>,<i>N</i>-dimethylformamide-\k<i>O</i>)(\m~4~-naphthalene-1,\
5-disulfonato)magnesium(II)]
;
loop_
    _publ_author_name
    _publ_author_footnote
    _publ_author_address
    'Borkowski, Lauren A.' .
;  Stony Brook University
   Mineral Physics Institute
   255 ESS Building
   Stony Brook, NY 11794
   USA
;
    'Banerjee, Debasis' .
;  Department of Chemistry
   Stony Brook University
   255 ESS Building
   Stony Brook, NY 11794-2100
   USA
;
    'Parise, John B.' .
;  Department of Geosciences
   Department of Chemistry
   Stony Brook University
   255 ESS Building
   Stony Brook, NY 11794-2100
   USA
;
data_I
_chemical_name_systematic
;
Poly[bis(<i>N</i>,<i>N</i>-dimethylformamide-\k<i>O</i>)(\m~4~-
naphthalene-1,5-disulfonato)magnesium(II)]
;
_chemical_name_common     ?
_chemical_formula_moiety     'C16 H20 Mg N2 O8 S2'
_chemical_formula_sum     'C16 H20 Mg N2 O8 S2'
_chemical_formula_iupac     '[Mg (C10 H6 O6 S2) (C3 H7 N O)2]'
_chemical_formula_weight     456.79
_chemical_melting_point     ?
_symmetry_cell_setting     triclinic
_symmetry_space_group_name_H-M     'P -1'
_symmetry_space_group_name_Hall     '-P 1'
loop_
    _symmetry_equiv_pos_as_xyz
    'x, y, z'
    '-x, -y, -z'
_cell_length_a     5.1328(2)
_cell_length_b     9.3890(4)
_cell_length_c     10.4029(4)
_cell_angle_alpha     85.1580(10)
_cell_angle_beta     75.6380(10)
_cell_angle_gamma     79.5010(10)
_cell_volume     477.13(3)
_cell_formula_units_Z     1
_cell_measurement_reflns_used     4827
_cell_measurement_theta_min     2.414
_cell_measurement_theta_max     17.133
_cell_measurement_temperature     100
_exptl_crystal_description     'needle'
_exptl_crystal_colour     'colorless'
_exptl_crystal_size_max     0.09
_exptl_crystal_size_mid     0.03
_exptl_crystal_size_min     0.01
_exptl_crystal_density_diffrn     1.590
_exptl_crystal_density_meas     ?
_exptl_crystal_density_method     'not measured'
_exptl_crystal_F_000     238
_exptl_absorpt_coefficient_mu     0.077
_exptl_absorpt_correction_type     multi-scan
_exptl_absorpt_process_details     '(SADABS; Bruker, 2008)'
_exptl_absorpt_correction_T_min     0.993
_exptl_absorpt_correction_T_max     0.999
_exptl_special_details
;
;
_diffrn_ambient_temperature     100
_diffrn_radiation_type     'synchrotron'
_diffrn_radiation_wavelength     0.41328
_diffrn_radiation_source     'APS Sector 15'
_diffrn_radiation_monochromator     graphite
_diffrn_measurement_device_type     'Bruker APEXII CCD'
_diffrn_measurement_method     'phi scans'
_diffrn_detector_area_resol_mean     ?
_diffrn_reflns_number     8811
_diffrn_reflns_av_R_equivalents     0.0539
_diffrn_reflns_av_sigmaI/netI     0.0406
_diffrn_reflns_theta_min     1.28
_diffrn_reflns_theta_max     14.97
_diffrn_reflns_theta_full     14.97
_diffrn_measured_fraction_theta_max     0.962
_diffrn_measured_fraction_theta_full     0.962
_diffrn_reflns_limit_h_min     -6
_diffrn_reflns_limit_h_max     6
_diffrn_reflns_limit_k_min     -11
_diffrn_reflns_limit_k_max     11
_diffrn_reflns_limit_l_min     -12
_diffrn_reflns_limit_l_max     12
_diffrn_standards_number     0
_diffrn_standards_interval_count     .
_diffrn_standards_interval_time     .
_diffrn_standards_decay_%     ?
_refine_special_details
;
Refinement of <i>F</i>^2^ against ALL reflections. The weighted <i>R</i>-factor
wR and goodness of fit <i>S</i> are based on <i>F</i>^2^, conventional
<i>R</i>-factors <i>R</i> are based on <i>F</i>, with <i>F</i> set to zero for
negative <i>F</i>^2^. The threshold expression of <i>F</i>^2^ >
\s(<i>F</i>^2^) is used only for calculating <i>R</i>-factors(gt) etc. and is
not relevant to the choice of reflections for refinement. <i>R</i>-factors
based on <i>F</i>^2^ are statistically about twice as large as those based on
<i>F</i>, and <i>R</i>- factors based on ALL data will be even larger.
;
_reflns_number_total     1961
_reflns_number_gt     1721
_reflns_threshold_expression     'I>2\s(I)'
_refine_ls_structure_factor_coef     Fsqd
_refine_ls_matrix_type     full
_refine_ls_R_factor_all     0.0346
_refine_ls_R_factor_gt     0.0317
_refine_ls_wR_factor_gt     0.0840
_refine_ls_wR_factor_ref     0.0866
_refine_ls_goodness_of_fit_ref     1.041
_refine_ls_restrained_S_all     1.040
_refine_ls_number_reflns     1961
_refine_ls_number_parameters     221
_refine_ls_number_restraints     6
_refine_ls_hydrogen_treatment     refxyz
_refine_ls_weighting_scheme     calc
_refine_ls_weighting_details
         'calc w=1/[\s^2^(Fo^2^)+(0.0481P)^2^+0.2091P] where P=(Fo^2^+2Fc^2^)/3'
_atom_sites_solution_hydrogens     geom
_atom_sites_solution_primary     direct
_atom_sites_solution_secondary     difmap
_refine_ls_shift/su_max     0.000
_refine_ls_shift/su_mean     0.000
_refine_diff_density_max     0.605
_refine_diff_density_min     -0.511
_refine_ls_extinction_method     none
_refine_ls_extinction_coef     ?
loop_
    _atom_type_symbol
    _atom_type_description
    _atom_type_scat_dispersion_real
    _atom_type_scat_dispersion_imag
    _atom_type_scat_source
    'C' 'C' 0.0015 0.0009
                         'International Tables Vol C Tables 4.2.6.8 and 6.1.1.4'
    'H' 'H' 0.0000 0.0000
                         'International Tables Vol C Tables 4.2.6.8 and 6.1.1.4'
    'N' 'N' 0.0030 0.0019
                         'International Tables Vol C Tables 4.2.6.8 and 6.1.1.4'
    'O' 'O' 0.0020 0.0020
                         'International Tables Vol C Tables 4.2.6.8 and 6.1.1.4'
    'Mg' 'Mg' 0.0150 0.0120
                         'International Tables Vol C Tables 4.2.6.8 and 6.1.1.4'
    'S' 'S' 0.0440 0.0410
                         'International Tables Vol C Tables 4.2.6.8 and 6.1.1.4'
_computing_data_collection     'APEX2 (Bruker, 2007)'
_computing_cell_refinement     'SAINT-Plus (Bruker, 2007)'
_computing_data_reduction     'SAINT-Plus (Bruker, 2007)'
_computing_structure_solution     'SIR2004 (Burla <i>et al.</i>,  2005)'
_computing_structure_refinement     'SHELXL97 (Sheldrick, 2008)'
_computing_molecular_graphics     'CrystalMaker (CrystalMaker, 2009)'
_computing_publication_material     'enCIFer (Allen <i>et al.</i>,  2004)'
loop_
    _atom_site_type_symbol
    _atom_site_label
    _atom_site_fract_x
    _atom_site_fract_y
    _atom_site_fract_z
    _atom_site_U_iso_or_equiv
    _atom_site_adp_type
    _atom_site_calc_flag
    _atom_site_refinement_flags
    _atom_site_occupancy
    _atom_site_disorder_assembly
    _atom_site_disorder_group
    S S1 0.07457(7) 0.11525(4) 0.80723(4) 0.00723(15) Uani d . 1 . .
    Mg Mg1 0.5000 0.0000 1.0000 0.00731(19) Uani d S 1 . .
    O O1 0.2916(2) 0.11924(12) 0.87562(11) 0.0100(3) Uani d . 1 . .
    O O2 -0.1359(2) 0.04071(13) 0.88296(11) 0.0117(3) Uani d . 1 . .
    O O3 -0.0320(2) 0.25885(12) 0.76873(12) 0.0123(3) Uani d . 1 . .
    O O4 0.5528(2) -0.18505(12) 0.88102(12) 0.0115(3) Uani d . 1 . .
    C C1 0.4500(3) 0.04297(17) 0.56082(16) 0.0084(3) Uani d . 1 . .
    C C2 0.2241(3) 0.00625(17) 0.65774(15) 0.0088(3) Uani d . 1 . .
    C C3 0.1051(3) -0.10819(18) 0.63682(17) 0.0113(3) Uani d . 1 . .
    H H3 -0.048(4) -0.127(2) 0.698(2) 0.014 Uiso d . 1 . .
    C C4 0.4211(3) -0.16097(18) 0.42018(17) 0.0103(3) Uani d . 1 . .
    H H4 0.474(4) -0.216(2) 0.343(2) 0.012 Uiso d . 1 . .
    C C5 0.2054(4) -0.19167(19) 0.51598(17) 0.0135(4) Uani d . 1 . .
    H H5 0.112(4) -0.269(2) 0.503(2) 0.016 Uiso d . 1 . .
    C C6 0.3941(13) -0.2695(7) 0.8776(6) 0.0152(12) Uani d PD 0.518(8) A 1
    H H6 0.213(9) -0.258(4) 0.935(4) 0.018 Uiso d P 0.518(8) A 1
    N N1 0.4566(15) -0.3857(7) 0.7960(6) 0.0128(13) Uani d PD 0.518(8) A 1
    C C7 0.2600(9) -0.4804(5) 0.7982(5) 0.0269(13) Uani d PD 0.518(8) A 1
    H H7A 0.355(14) -0.580(7) 0.827(7) 0.040 Uiso d P 0.518(8) A 1
    H H7B 0.089(11) -0.435(6) 0.866(5) 0.040 Uiso d P 0.518(8) A 1
    H H7C 0.224(10) -0.489(6) 0.713(6) 0.040 Uiso d P 0.518(8) A 1
    C C8 0.7147(16) -0.4185(7) 0.6958(6) 0.0182(13) Uani d PD 0.518(8) A 1
    H H8A 0.809(13) -0.505(9) 0.686(7) 0.027 Uiso d P 0.518(8) A 1
    H H8B 0.683(11) -0.383(6) 0.620(5) 0.027 Uiso d P 0.518(8) A 1
    H H8C 0.839(10) -0.384(5) 0.721(5) 0.027 Uiso d P 0.518(8) A 1
    C C6' 0.4544(12) -0.2955(6) 0.9149(6) 0.0098(11) Uani d PD 0.482(8) A 2
    H H6' 0.362(9) -0.313(5) 1.007(5) 0.012 Uiso d P 0.482(8) A 2
    N N1' 0.4704(16) -0.4086(8) 0.8350(7) 0.0108(13) Uani d PD 0.482(8) A 2
    C C7' 0.3529(8) -0.5363(4) 0.8827(4) 0.0154(13) Uani d PD 0.482(8) A 2
    H H7A' 0.228(11) -0.544(8) 0.839(6) 0.023 Uiso d P 0.482(8) A 2
    H H7B' 0.500(10) -0.625(5) 0.860(5) 0.023 Uiso d P 0.482(8) A 2
    H H7C' 0.279(9) -0.520(5) 0.977(5) 0.023 Uiso d P 0.482(8) A 2
    C C8' 0.6042(17) -0.4110(8) 0.6929(6) 0.0157(14) Uani d PD 0.482(8) A 2
    H H8A' 0.751(13) -0.511(9) 0.678(7) 0.024 Uiso d P 0.482(8) A 2
    H H8B' 0.674(10) -0.320(6) 0.674(5) 0.024 Uiso d P 0.482(8) A 2
    H H8C' 0.469(11) -0.418(5) 0.651(5) 0.024 Uiso d P 0.482(8) A 2
loop_
    _atom_site_aniso_label
    _atom_site_aniso_U_11
    _atom_site_aniso_U_22
    _atom_site_aniso_U_33
    _atom_site_aniso_U_12
    _atom_site_aniso_U_13
    _atom_site_aniso_U_23
    S1 0.0075(2) 0.0079(2) 0.0062(2) -0.00348(15) -0.00026(15) 0.00097(15)
    Mg1 0.0080(4) 0.0073(4) 0.0069(4) -0.0044(3) -0.0006(3) 0.0014(3)
    O1 0.0109(5) 0.0108(6) 0.0091(6) -0.0057(4) -0.0027(4) 0.0039(5)
    O2 0.0097(5) 0.0156(6) 0.0103(6) -0.0080(5) 0.0006(4) 0.0010(5)
    O3 0.0140(6) 0.0089(6) 0.0134(6) -0.0014(5) -0.0038(5) 0.0028(5)
    O4 0.0138(6) 0.0098(6) 0.0116(6) -0.0058(5) -0.0016(5) 0.0002(5)
    C1 0.0093(7) 0.0077(8) 0.0085(8) -0.0017(6) -0.0031(6) 0.0018(6)
    C2 0.0099(7) 0.0090(8) 0.0072(8) -0.0012(6) -0.0022(6) 0.0009(6)
    C3 0.0116(8) 0.0126(8) 0.0098(8) -0.0062(6) -0.0005(6) 0.0025(6)
    C4 0.0138(8) 0.0093(8) 0.0083(8) -0.0051(6) -0.0013(6) -0.0007(6)
    C5 0.0173(8) 0.0120(8) 0.0134(8) -0.0104(7) -0.0019(7) -0.0004(7)
    C6 0.016(3) 0.020(3) 0.012(3) -0.0077(19) -0.0046(19) -0.001(2)
    N1 0.020(2) 0.010(2) 0.011(3) -0.0105(18) -0.004(2) 0.002(2)
    C7 0.032(2) 0.022(2) 0.031(3) -0.0188(19) -0.0045(19) -0.0054(19)
    C8 0.020(3) 0.015(3) 0.017(2) -0.001(3) -0.002(3) -0.0009(16)
    C6' 0.010(2) 0.011(2) 0.010(3) -0.0038(18) -0.0023(18) -0.004(2)
    N1' 0.012(2) 0.008(2) 0.010(3) -0.0034(17) 0.000(2) 0.002(2)
    C7' 0.0156(19) 0.008(2) 0.022(3) -0.0054(14) -0.0012(16) -0.0012(16)
    C8' 0.018(3) 0.016(2) 0.014(3) -0.004(3) -0.003(3) -0.0018(16)
_geom_special_details
;
All esds (except the esd in the dihedral angle between two l.s. planes) are
estimated using the full covariance matrix. The cell esds are taken into
account individually in the estimation of esds in distances, angles and
torsion angles; correlations between esds in cell parameters are only used
when they are defined by crystal symmetry. An approximate (isotropic)
treatment of cell esds is used for estimating esds involving l.s. planes.
;
loop_
    _geom_bond_atom_site_label_1
    _geom_bond_atom_site_label_2
    _geom_bond_site_symmetry_2
    _geom_bond_distance
    _geom_bond_publ_flag
    S1 O3 . 1.4234(12) ?
    S1 O2 . 1.4276(12) ?
    S1 O1 . 1.4701(11) ?
    S1 C2 . 1.8560(16) ?
    Mg1 O1 . 2.0193(11) y
    Mg1 O1 2_657 2.0193(11) ?
    Mg1 O2 1_655 2.0429(11) y
    Mg1 O2 2_557 2.0429(11) ?
    Mg1 O4 2_657 2.1562(11) ?
    Mg1 O4 . 2.1562(11) y
    O2 Mg1 1_455 2.0429(11) ?
    O4 C6' . 1.223(6) ?
    O4 C6 . 1.244(6) ?
    C1 C2 . 1.409(2) ?
    C1 C4 2_656 1.440(2) ?
    C1 C1 2_656 1.488(3) ?
    C2 C3 . 1.386(2) ?
    C3 C5 . 1.469(2) ?
    C3 H3 . 0.92(2) ?
    C4 C5 . 1.350(2) ?
    C4 C1 2_656 1.440(2) ?
    C4 H4 . 0.95(2) ?
    C5 H5 . 0.98(2) ?
    C6 N1 . 1.381(8) ?
    C6 H6 . 0.97(4) ?
    N1 C7 . 1.456(7) ?
    N1 C8 . 1.469(9) ?
    C7 H7A . 1.03(7) ?
    C7 H7B . 1.03(6) ?
    C7 H7C . 0.97(6) ?
    C8 H8A . 0.87(9) ?
    C8 H8B . 0.87(5) ?
    C8 H8C . 0.87(5) ?
    C6' N1' . 1.382(8) ?
    C6' H6' . 0.97(5) ?
    N1' C7' . 1.436(7) ?
    N1' C8' . 1.468(8) ?
    C7' H7A' . 0.89(6) ?
    C7' H7B' . 1.02(5) ?
    C7' H7C' . 0.97(5) ?
    C8' H8A' . 1.09(9) ?
    C8' H8B' . 0.98(5) ?
    C8' H8C' . 0.92(5) ?
loop_
    _geom_angle_atom_site_label_1
    _geom_angle_atom_site_label_2
    _geom_angle_atom_site_label_3
    _geom_angle_site_symmetry_1
    _geom_angle_site_symmetry_3
    _geom_angle
    _geom_angle_publ_flag
    O3 S1 O2 . . 111.65(7) ?
    O3 S1 O1 . . 109.59(7) ?
    O2 S1 O1 . . 113.33(7) ?
    O3 S1 C2 . . 109.78(7) ?
    O2 S1 C2 . . 104.07(7) ?
    O1 S1 C2 . . 108.22(7) ?
    O1 Mg1 O1 . 2_657 180.00(4) ?
    O1 Mg1 O2 . 1_655 91.70(5) ?
    O1 Mg1 O2 2_657 1_655 88.30(5) ?
    O1 Mg1 O2 . 2_557 88.30(5) ?
    O1 Mg1 O2 2_657 2_557 91.70(5) ?
    O2 Mg1 O2 1_655 2_557 180.0 ?
    O1 Mg1 O4 . 2_657 90.98(5) ?
    O1 Mg1 O4 2_657 2_657 89.02(5) ?
    O2 Mg1 O4 1_655 2_657 93.38(5) ?
    O2 Mg1 O4 2_557 2_657 86.62(4) ?
    O1 Mg1 O4 . . 89.02(5) ?
    O1 Mg1 O4 2_657 . 90.98(5) ?
    O2 Mg1 O4 1_655 . 86.62(4) ?
    O2 Mg1 O4 2_557 . 93.38(5) ?
    O4 Mg1 O4 2_657 . 180.0 ?
    S1 O1 Mg1 . . 141.82(7) ?
    S1 O2 Mg1 . 1_455 161.80(8) ?
    C6' O4 Mg1 . . 126.6(3) ?
    C6 O4 Mg1 . . 130.9(3) ?
    C2 C1 C4 . 2_656 120.44(15) ?
    C2 C1 C1 . 2_656 118.31(17) ?
    C4 C1 C1 2_656 2_656 121.26(18) ?
    C3 C2 C1 . . 119.08(15) ?
    C3 C2 S1 . . 120.03(12) ?
    C1 C2 S1 . . 120.80(12) ?
    C2 C3 C5 . . 122.01(15) ?
    C2 C3 H3 . . 117.9(12) ?
    C5 C3 H3 . . 119.9(12) ?
    C5 C4 C1 . 2_656 118.10(15) ?
    C5 C4 H4 . . 118.1(12) ?
    C1 C4 H4 2_656 . 123.7(12) ?
    C4 C5 C3 . . 121.24(15) ?
    C4 C5 H5 . . 119.0(12) ?
    C3 C5 H5 . . 119.7(12) ?
    O4 C6 N1 . . 124.7(6) ?
    O4 C6 H6 . . 120(2) ?
    N1 C6 H6 . . 115(2) ?
    O4 C6 H6' . . 94.7(18) ?
    N1 C6 H6' . . 111.8(18) ?
    H6 C6 H6' . . 61(3) ?
    C6 N1 C7 . . 121.5(6) ?
    C6 N1 C8 . . 123.5(6) ?
    C7 N1 C8 . . 114.9(6) ?
    N1 C7 H7A . . 103(4) ?
    N1 C7 H7B . . 104(3) ?
    H7A C7 H7B . . 115(5) ?
    N1 C7 H7C . . 114(3) ?
    H7A C7 H7C . . 108(5) ?
    H7B C7 H7C . . 112(4) ?
    N1 C8 H8A . . 123(5) ?
    N1 C8 H8B . . 107(4) ?
    H8A C8 H8B . . 110(6) ?
    N1 C8 H8C . . 108(3) ?
    H8A C8 H8C . . 94(5) ?
    H8B C8 H8C . . 115(5) ?
    N1' C6' H6' . . 113(2) ?
    C6' N1' C7' . . 123.1(5) ?
    C6' N1' C8' . . 124.2(6) ?
    C7' N1' C8' . . 112.7(6) ?
    N1' C7' H7A' . . 109(5) ?
    N1' C7' H7B' . . 109(3) ?
    H7A' C7' H7B' . . 106(5) ?
    N1' C7' H7C' . . 103(3) ?
    H7A' C7' H7C' . . 114(5) ?
    H7B' C7' H7C' . . 116(4) ?
    N1' C8' H8A' . . 107(4) ?
    N1' C8' H8B' . . 104(3) ?
    H8A' C8' H8B' . . 118(5) ?
    N1' C8' H8C' . . 105(3) ?
    H8A' C8' H8C' . . 107(4) ?
    H8B' C8' H8C' . . 115(4) ?
