# Supplementary material for: Poly[bis­(N,N-dimethyl­formamide-κO)(μ4-naphthalene-1,5-disulfonato)magnesium(II)]
Source: Acta Crystallogr Sect E Struct Rep Online. 2010 May 22;66(Pt 6):m691–2. doi: 10.1107/S1600536810017952 (PMC2979591; doi:10.1107/S1600536810017952)
Supplement: Supplementary file 2 [file e-66-0m691-Isup2.hkl]

#
# h,k,l, Fc-squared, Fo-squared, sigma(Fo-squared) and status flag
#
data_I
_shelx_title ' pbar1 in P-1'
_shelx_refln_list_code          4
_shelx_F_calc_maximum      120.93
_exptl_crystal_F_000       238.00
_reflns_d_resolution_high  0.8002
 
loop_
 _symmetry_equiv_pos_as_xyz
 'x, y, z'
 '-x, -y, -z'
 
_cell_length_a     5.1328
_cell_length_b     9.3890
_cell_length_c    10.4029
_cell_angle_alpha  85.158
_cell_angle_beta   75.638
_cell_angle_gamma  79.501
 
_shelx_F_squared_multiplier     1.000
 
loop_
 _refln_index_h
 _refln_index_k
 _refln_index_l
 _refln_F_squared_calc
 _refln_F_squared_meas
 _refln_F_squared_sigma
 _refln_observed_status
   1   0   0      203.02      195.27      5.07 o
   2   0   0      997.86      961.23     23.35 o
   3   0   0      209.19      231.42      6.28 o
   4   0   0       34.37       36.50      2.53 o
   5   0   0      150.78      153.34      5.27 o
   6   0   0      133.34      141.66      6.47 o
  -6   1   0       92.10       86.35      6.04 o
  -5   1   0       53.19       57.53      3.08 o
  -4   1   0      125.66      133.22      4.94 o
  -3   1   0      252.71      273.65      7.77 o
  -2   1   0       90.60       64.39      2.23 o
  -1   1   0      443.84      389.28     10.33 o
   0   1   0     4217.59     4421.22    163.91 o
   1   1   0      624.73      599.22     14.45 o
   2   1   0      394.44      381.15      9.14 o
   3   1   0      256.45      255.34      6.74 o
   4   1   0      189.19      194.51      5.76 o
   5   1   0      265.99      258.65      8.18 o
   6   1   0       17.35       12.89      3.10 o
  -5   2   0       36.73       39.72      3.57 o
  -4   2   0      159.62      156.98      5.12 o
  -3   2   0        0.11        0.18      0.52 o
  -2   2   0      152.00      174.48      4.78 o
  -1   2   0        0.00       -0.15      0.36 o
   0   2   0      422.70      410.55     12.06 o
   1   2   0      155.79      176.18      5.58 o
   2   2   0      144.64      140.38      4.41 o
   3   2   0      855.27      884.46     22.01 o
   4   2   0      132.71      140.30      4.82 o
   5   2   0      953.39      926.64     25.69 o
   6   2   0       23.10       21.94      3.13 o
  -5   3   0      146.98      151.06      5.70 o
  -4   3   0      458.70      446.57     12.52 o
  -3   3   0       27.79       32.12      2.33 o
  -2   3   0       14.41       12.89      1.06 o
  -1   3   0      169.93      190.19      5.89 o
   0   3   0      344.97      354.36      9.79 o
   1   3   0     1109.85     1046.30     27.63 o
   2   3   0       90.31      102.57      3.54 o
   3   3   0      471.91      467.90     12.23 o
   4   3   0      134.49      122.43      5.51 o
   5   3   0      136.20      133.00      5.01 o
   6   3   0        6.79        8.68      2.41 o
  -5   4   0      272.75      266.45     11.75 o
  -4   4   0       93.21       85.18      5.37 o
  -3   4   0      156.89      144.07      4.63 o
  -2   4   0        0.57        0.75      0.57 o
  -1   4   0      136.07      118.69      4.17 o
   0   4   0       54.02       48.00      3.02 o
   1   4   0       33.42       22.80      1.32 o
   2   4   0       11.31       14.59      1.17 o
   3   4   0       10.00        6.95      1.03 o
   4   4   0      167.53      170.25      5.57 o
   5   4   0       36.77       40.42      3.38 o
   6   4   0      101.28      117.78      8.87 o
  -5   5   0       50.39       48.83      4.69 o
  -4   5   0        0.02       -0.73      0.82 o
  -3   5   0      559.22      518.94     16.86 o
  -2   5   0      171.69      167.53      5.40 o
  -1   5   0     1856.52     1810.63     47.98 o
   0   5   0        8.92       11.68      1.09 o
   1   5   0      779.40      838.85     22.62 o
   2   5   0      527.29      579.08     16.09 o
   3   5   0      277.93      272.97      7.73 o
   4   5   0      699.80      754.67     21.19 o
   5   5   0      196.82      203.72     10.67 o
  -4   6   0       72.39       74.27      8.19 o
  -3   6   0      201.27      208.36      7.66 o
  -2   6   0      352.32      358.65     10.15 o
  -1   6   0     1004.07      935.50     25.63 o
   0   6   0        0.67        1.46      0.63 o
   1   6   0       45.34       51.53      2.36 o
   2   6   0      134.66      145.22      4.97 o
   3   6   0      162.67      161.53      5.12 o
   4   6   0      630.86      641.90     18.20 o
   5   6   0       12.74       12.41      1.93 o
  -4   7   0       38.80       45.31      5.87 o
  -3   7   0        0.01        0.77      1.01 o
  -2   7   0       30.58       29.61      2.33 o
  -1   7   0      192.54      195.88      6.75 o
   0   7   0      477.32      468.15     13.59 o
   1   7   0       67.76       68.77      2.98 o
   2   7   0      602.50      618.91     17.49 o
   3   7   0        0.87        0.99      0.74 o
   4   7   0      344.47      349.82     10.82 o
   5   7   0       34.12       38.35      4.62 o
  -3   8   0       16.59       13.05      3.37 o
  -2   8   0       13.09       13.91      2.02 o
  -1   8   0      104.13       96.84      5.39 o
   0   8   0      389.62      360.76     11.01 o
   1   8   0      419.75      418.48     13.60 o
   2   8   0      124.14      131.92      5.46 o
   3   8   0      387.49      353.98     22.42 o
   4   8   0       79.49       76.84      3.68 o
   5   8   0      160.14      162.38     10.93 o
  -3   9   0        0.00        2.36      2.39 o
  -2   9   0        0.10       -0.67      1.27 o
  -1   9   0      216.82      203.51      8.08 o
   0   9   0       86.04       86.66      4.29 o
   1   9   0      181.07      177.71      6.93 o
   2   9   0        9.40        6.07      1.31 o
   3   9   0       52.25       48.08      3.21 o
   4   9   0        0.73        1.32      1.57 o
  -2  10   0       14.10       13.38      4.50 o
  -1  10   0       73.22       76.74      8.98 o
   0  10   0      201.07      201.59      7.99 o
   1  10   0      162.67      170.98      6.94 o
   2  10   0        0.35        0.57      0.84 o
   3  10   0      146.85      146.76     10.91 o
   4  10   0        2.92        0.53      1.26 o
  -1  11   0       12.90       15.26      4.50 o
   0  11   0       19.64       19.49      4.68 o
   1  11   0       64.29       65.40      8.38 o
   2  11   0        0.18        0.18      1.75 o
   3  11   0      163.13      148.61     14.78 o
  -2 -11   1       18.10       15.48      2.54 o
  -1 -11   1      629.43      571.37     31.87 o
   0 -11   1       10.80       13.06      2.48 o
   1 -11   1       91.04       92.05     10.02 o
  -3 -10   1       55.62       56.81      3.83 o
  -2 -10   1       10.45       10.41      1.55 o
  -1 -10   1      539.02      535.54     19.69 o
   0 -10   1       28.88       23.87      2.57 o
   1 -10   1       60.57       57.85      5.11 o
   2 -10   1      420.18      405.44     31.16 o
  -4  -9   1      229.57      214.63     12.66 o
  -3  -9   1       99.05      108.10      4.34 o
  -2  -9   1       96.95       97.61      4.40 o
  -1  -9   1      248.17      241.52      8.50 o
   0  -9   1       93.87       93.35      4.53 o
   1  -9   1       11.48       14.05      1.83 o
   2  -9   1       63.85       68.18      6.92 o
   3  -9   1       63.93       53.45      8.04 o
  -5  -8   1      218.34      220.74     13.55 o
  -4  -8   1        1.77        0.42      0.81 o
  -3  -8   1        0.70        1.62      0.80 o
  -2  -8   1       18.54       22.68      1.90 o
  -1  -8   1      168.45      165.46      6.15 o
   0  -8   1      221.42      225.05      8.01 o
   1  -8   1        0.13       -0.66      0.68 o
   2  -8   1       65.25       60.17      3.72 o
   3  -8   1       22.96       32.65      4.74 o
  -5  -7   1      184.93      179.89     11.64 o
  -4  -7   1      406.38      362.02     11.65 o
  -3  -7   1       45.02       47.01      2.72 o
  -2  -7   1      418.69      443.04     11.70 o
  -1  -7   1       84.89       85.55      3.31 o
   0  -7   1      332.19      330.09      9.81 o
   1  -7   1      105.15       99.75      5.43 o
   2  -7   1       57.85       54.46      3.31 o
   3  -7   1        9.34        7.86      1.70 o
   4  -7   1        3.79        4.86      2.63 o
  -5  -6   1      153.02      146.45     20.36 o
  -4  -6   1      153.23      147.58      5.44 o
  -3  -6   1      564.48      554.19     19.01 o
  -2  -6   1      546.40      588.07     15.03 o
  -1  -6   1       36.07       37.13      1.87 o
   0  -6   1      278.27      251.19      7.69 o
   1  -6   1      119.34      124.79      4.50 o
   2  -6   1      110.86      104.08      3.85 o
   3  -6   1      177.49      179.04      7.42 o
   4  -6   1        3.74        4.53      1.72 o
  -5  -5   1        0.44        0.37      0.76 o
  -4  -5   1       89.24       85.43      4.89 o
  -3  -5   1      374.06      380.93     10.26 o
  -2  -5   1      291.24      325.65      8.70 o
  -1  -5   1      315.70      332.88      9.42 o
   0  -5   1      120.85      158.26      4.96 o
   1  -5   1     1740.97     1773.50     46.69 o
   2  -5   1        8.76       10.98      1.20 o
   3  -5   1      829.33      796.60     20.67 o
   4  -5   1       62.34       60.89      5.10 o
   5  -5   1      297.77      292.33     20.46 o
  -5  -4   1      216.45      214.68      8.37 o
  -4  -4   1        0.26       -0.32      0.54 o
  -3  -4   1      688.71      708.93     19.56 o
  -2  -4   1      416.87      420.19     10.79 o
  -1  -4   1      250.70      337.04      8.59 o
   0  -4   1      478.53      535.43     14.48 o
   1  -4   1      936.16      952.38     32.62 o
   2  -4   1      109.99      108.22      3.72 o
   3  -4   1      759.59      750.81     17.97 o
   4  -4   1       88.76       83.65      3.46 o
   5  -4   1       52.16       55.59      4.40 o
  -6  -3   1      116.60      118.67      7.78 o
  -5  -3   1       10.58       12.69      1.73 o
  -4  -3   1      191.15      192.71      6.15 o
  -3  -3   1      115.55      115.04      3.59 o
  -2  -3   1      986.17     1147.39     27.89 o
  -1  -3   1        2.48        7.03      0.60 o
   0  -3   1        1.23       -0.30      0.30 o
   1  -3   1      167.21      137.15      4.36 o
   2  -3   1       21.66       17.51      1.14 o
   3  -3   1      132.96      122.48      3.97 o
   4  -3   1        1.87        0.90      0.72 o
   5  -3   1       86.69       91.14      3.92 o
  -6  -2   1      177.16      159.03      9.34 o
  -5  -2   1      237.32      228.57      6.94 o
  -4  -2   1       10.86        9.45      1.18 o
  -3  -2   1      497.75      487.59     11.86 o
  -2  -2   1        2.12        2.01      0.49 o
  -1  -2   1      858.49      906.71     21.95 o
   0  -2   1     1729.04     1790.27     58.53 o
   1  -2   1     1671.75     1821.00     47.45 o
   2  -2   1      169.93      171.34      6.37 o
   3  -2   1        3.18        3.07      0.72 o
   4  -2   1       25.16       25.34      2.35 o
   5  -2   1      426.64      431.06     11.60 o
  -6  -1   1        5.24        5.07      2.13 o
  -5  -1   1      338.09      317.07      8.99 o
  -4  -1   1      228.90      225.28      6.55 o
  -3  -1   1      425.56      381.36      9.61 o
  -2  -1   1      251.83      250.53      6.70 o
  -1  -1   1     3780.61     4091.44     97.62 o
   1  -1   1       19.10       18.77      0.96 o
   2  -1   1      181.53      166.09      4.45 o
   3  -1   1      115.60      118.44      4.46 o
   4  -1   1      248.54      233.30      6.83 o
   5  -1   1       28.92       30.15      2.35 o
   6  -1   1      121.98      136.60      5.63 o
  -5   0   1      511.53      508.99     14.43 o
  -4   0   1       84.74       76.46      3.15 o
  -3   0   1       29.81       25.65      1.59 o
  -2   0   1       49.99       46.96      2.91 o
  -1   0   1     1165.89     1142.34     25.45 o
   1   0   1      221.95      207.55      5.76 o
   2   0   1      633.48      581.85     14.46 o
   3   0   1        2.55        3.12      0.78 o
   4   0   1      227.40      212.06      7.05 o
   5   0   1       15.24       19.47      1.97 o
   6   0   1       22.16       23.28      2.40 o
  -5   1   1      299.88      314.17     12.53 o
  -4   1   1      117.35      112.42      4.09 o
  -3   1   1       88.73       99.94      3.44 o
  -2   1   1        0.24       -0.19      0.37 o
  -1   1   1     2165.84     2217.19     49.17 o
   0   1   1      242.68      260.51      9.76 o
   1   1   1     2177.50     2087.76     59.01 o
   2   1   1      327.41      294.08      8.38 o
   3   1   1      100.24      107.73      3.66 o
   4   1   1      271.89      267.28      7.95 o
   5   1   1      122.96      121.11      6.16 o
   6   1   1       21.85       27.24      3.36 o
  -5   2   1      215.89      218.76      7.44 o
  -4   2   1        0.01        0.43      0.61 o
  -3   2   1        0.74        1.39      0.61 o
  -2   2   1        1.23        0.49      0.45 o
  -1   2   1      486.33      470.67     11.75 o
   0   2   1     3396.91     3502.81    112.21 o
   1   2   1       18.10       17.84      1.16 o
   2   2   1       21.09       20.70      2.24 o
   3   2   1      103.99      107.67      3.67 o
   4   2   1        0.61        1.20      0.68 o
   5   2   1      189.46      193.44      8.57 o
   6   2   1        4.01        3.62      1.19 o
  -5   3   1       53.41       58.02      3.50 o
  -4   3   1      373.14      368.22     15.11 o
  -3   3   1       47.15       47.08      2.48 o
  -2   3   1      329.31      304.43      8.39 o
  -1   3   1      180.16      173.76      5.06 o
   0   3   1      152.01      132.63      4.63 o
   1   3   1       89.43       89.45      3.04 o
   2   3   1      374.65      430.55     13.21 o
   3   3   1      379.93      370.29     10.76 o
   4   3   1     1700.53     1764.36     43.06 o
   5   3   1       22.55       23.67      2.06 o
   6   3   1       25.35       30.60      3.17 o
  -5   4   1        3.86        5.91      1.38 o
  -4   4   1      752.68      772.90     21.54 o
  -3   4   1        2.71        2.72      0.88 o
  -2   4   1     1361.68     1377.23     34.05 o
  -1   4   1      152.68      162.09      5.44 o
   0   4   1      745.89      773.84     21.00 o
   1   4   1        0.96       -0.37      0.37 o
   2   4   1      175.08      173.07      5.47 o
   3   4   1      687.12      660.96     20.16 o
   4   4   1     1202.64     1268.82     34.23 o
   5   4   1       73.37       76.57      4.18 o
   6   4   1        9.34        9.58      2.58 o
  -4   5   1      308.38      324.45     12.71 o
  -3   5   1       28.71       29.85      2.31 o
  -2   5   1      549.78      548.47     14.61 o
  -1   5   1       15.80       15.71      1.50 o
   0   5   1        6.04        3.99      0.82 o
   1   5   1       39.96       27.46      1.67 o
   2   5   1      387.46      442.09     12.66 o
   3   5   1      477.08      498.35     14.25 o
   4   5   1      285.57      276.76      8.90 o
   5   5   1        3.78        3.83      1.12 o
   6   5   1      146.13      148.16      9.46 o
  -4   6   1       28.13       37.34      4.11 o
  -3   6   1       53.14       51.95      4.06 o
  -2   6   1       34.01       29.05      2.09 o
  -1   6   1      501.05      457.35     13.51 o
   0   6   1      259.75      267.71      8.35 o
   1   6   1        3.34        2.05      0.70 o
   2   6   1       47.10       53.20      2.58 o
   3   6   1      387.84      403.20     11.96 o
   4   6   1      129.47      128.84      4.72 o
   5   6   1       13.32       13.56      2.07 o
  -4   7   1       47.18       57.33      8.83 o
  -3   7   1      232.37      236.70      9.59 o
  -2   7   1      195.55      200.39      6.64 o
  -1   7   1      725.89      708.49     20.26 o
   0   7   1        2.38        2.16      0.83 o
   1   7   1      141.44      147.81      5.30 o
   2   7   1      252.47      260.89      8.33 o
   3   7   1       92.90       84.84      4.14 o
   4   7   1      130.51      139.96      6.01 o
   5   7   1        4.09        7.52      2.08 o
  -3   8   1      166.29      178.82     12.42 o
  -2   8   1       62.99       64.04      4.18 o
  -1   8   1      353.36      353.66     11.27 o
   0   8   1       38.71       39.61      2.79 o
   1   8   1      608.86      613.43     19.33 o
   2   8   1       64.76       58.04      3.02 o
   3   8   1      108.27      109.93      5.70 o
   4   8   1      185.46      183.19      7.36 o
   5   8   1       62.34       57.45      4.86 o
  -3   9   1       54.92       60.90      9.10 o
  -2   9   1       10.92        8.19      2.79 o
  -1   9   1      302.74      287.36     11.86 o
   0   9   1      624.41      605.05     19.47 o
   1   9   1      129.96      125.54      5.57 o
   2   9   1      874.52      863.15     26.52 o
   3   9   1      160.65      174.85      7.14 o
   4   9   1      105.22       97.76     12.47 o
  -2  10   1       47.37       46.99      7.73 o
  -1  10   1      201.03      195.60     12.89 o
   0  10   1      303.97      311.32     11.39 o
   1  10   1        0.06        0.33      0.85 o
   2  10   1      543.41      527.31     18.40 o
   3  10   1        7.54        4.58      2.24 o
   4  10   1        5.66        4.39      3.27 o
  -1  11   1        3.78        4.51      3.02 o
   0  11   1       70.43       82.20      9.56 o
   1  11   1       17.26       15.65      4.45 o
   2  11   1       25.79       25.85      5.61 o
   3  11   1        0.49        0.48      2.08 o
  -2 -11   2       68.27       59.65      7.98 o
  -1 -11   2       31.41       35.08      5.70 o
   0 -11   2       41.63       27.96      5.06 o
  -3 -10   2        0.66       -1.20      1.75 o
  -2 -10   2        2.36        0.49      1.21 o
  -1 -10   2        0.09        0.60      0.93 o
   0 -10   2      321.32      296.84     12.80 o
   1 -10   2       42.92       42.10      3.76 o
   2 -10   2       22.44       18.99      4.62 o
  -4  -9   2        0.98        3.20      1.27 o
  -3  -9   2       12.48       10.40      1.43 o
  -2  -9   2       66.99       63.02      3.82 o
  -1  -9   2      369.80      376.48     17.79 o
   0  -9   2      172.72      154.25      6.85 o
   1  -9   2        6.61        6.88      1.41 o
   2  -9   2        0.82        2.50      2.12 o
   3  -9   2        5.25        6.77      3.22 o
  -4  -8   2       32.09       37.69      3.19 o
  -3  -8   2      315.68      307.08     10.20 o
  -2  -8   2        0.75        2.17      0.95 o
  -1  -8   2      796.20      797.26     27.05 o
   0  -8   2       11.06        9.16      1.48 o
   1  -8   2      177.26      159.84      6.09 o
   2  -8   2       65.90       62.94      3.55 o
   3  -8   2       73.76       88.51      9.98 o
  -5  -7   2      280.90      266.38     23.38 o
  -4  -7   2       11.17       13.69      1.53 o
  -3  -7   2      358.02      388.84     12.80 o
  -2  -7   2      176.35      190.42      6.78 o
  -1  -7   2      342.32      359.15     11.44 o
   0  -7   2      301.04      314.97     10.24 o
   1  -7   2        5.14        5.03      0.91 o
   2  -7   2      115.38      112.88      4.95 o
   3  -7   2      144.16      139.49      6.65 o
   4  -7   2      110.24       88.81     10.64 o
  -5  -6   2      248.02      233.98     14.15 o
  -4  -6   2        0.26        0.23      0.66 o
  -3  -6   2      137.58      139.46      4.42 o
  -2  -6   2      378.04      381.37     10.87 o
  -1  -6   2       12.57       13.31      1.36 o
   0  -6   2     1983.12     2133.18     68.54 o
   1  -6   2       52.15       51.87      2.34 o
   2  -6   2      588.45      537.85     15.45 o
   3  -6   2      246.84      227.12      8.67 o
   4  -6   2      132.97      124.61      9.71 o
  -5  -5   2      110.71      111.15      6.77 o
  -4  -5   2       59.16       48.75      4.44 o
  -3  -5   2       45.12       54.22      2.33 o
  -2  -5   2       30.16       26.82      1.34 o
  -1  -5   2      592.17      688.32     22.76 o
   0  -5   2      362.99      353.94     12.19 o
   1  -5   2        6.99        6.71      0.81 o
   2  -5   2      105.36       96.38      3.41 o
   3  -5   2       36.73       32.78      2.13 o
   4  -5   2       29.29       31.44      3.78 o
   5  -5   2       98.69      103.80     10.13 o
  -5  -4   2        0.65       -0.15      0.78 o
  -4  -4   2      187.17      178.44      5.77 o
  -3  -4   2       20.85       26.75      1.68 o
  -2  -4   2      223.02      240.69      6.30 o
  -1  -4   2       10.06       10.71      0.80 o
   0  -4   2        2.72        0.87      0.39 o
   1  -4   2      607.84      621.16     18.60 o
   2  -4   2        9.44        8.89      0.95 o
   3  -4   2       89.53       87.13      3.44 o
   4  -4   2       76.88       64.84      6.52 o
   5  -4   2      270.28      280.07     24.53 o
  -5  -3   2        8.28        7.12      1.41 o
  -4  -3   2     1285.58     1243.45     30.64 o
  -3  -3   2        4.59        6.47      0.84 o
  -2  -3   2     1440.64     1636.43     42.61 o
  -1  -3   2      200.82      228.68      8.38 o
   0  -3   2      784.18      941.55     30.65 o
   1  -3   2     1403.07     1520.42     49.02 o
   2  -3   2        9.07        7.52      0.95 o
   3  -3   2      252.66      229.85      6.79 o
   4  -3   2       99.66       99.87      3.95 o
   5  -3   2       70.29       76.82      6.98 o
  -5  -2   2      242.95      240.14      8.33 o
  -4  -2   2       85.34       93.35      3.47 o
  -3  -2   2      172.41      181.51      5.15 o
  -2  -2   2     2324.56     2611.54     57.67 o
  -1  -2   2      242.57      228.72      9.73 o
   1  -2   2     2652.03     2566.81     96.48 o
   2  -2   2       17.36       22.71      1.26 o
   3  -2   2      191.28      193.95      5.85 o
   4  -2   2       80.82       71.41      4.57 o
   5  -2   2       16.99       15.96      1.81 o
   6  -2   2       56.99       70.38      5.87 o
  -5  -1   2       67.80       76.62      4.87 o
  -4  -1   2        0.76        0.99      0.67 o
  -3  -1   2      255.04      239.49      6.52 o
  -2  -1   2      703.47      851.15     25.05 o
  -1  -1   2     1752.77     1710.91     38.22 o
   1  -1   2    14623.55    14389.71    685.00 o
   2  -1   2      193.10      200.83      5.99 o
   3  -1   2      810.64      796.12     26.31 o
   4  -1   2      738.84      733.25     20.55 o
   5  -1   2      141.11      135.99      5.16 o
   6  -1   2      131.38      132.10      7.29 o
  -5   0   2        4.90        5.77      1.21 o
  -4   0   2      145.81      141.21      4.72 o
  -3   0   2      388.00      396.34     10.04 o
  -2   0   2      177.32      200.36      5.33 o
  -1   0   2     2523.33     2365.43     52.31 o
   0   0   2      616.08      576.38     17.01 o
   1   0   2      821.16      904.05     25.85 o
   2   0   2      938.81      960.08     25.08 o
   3   0   2      322.83      343.63      9.23 o
   4   0   2      400.16      406.31     15.20 o
   5   0   2       97.50       99.63      4.44 o
   6   0   2      166.48      174.45      6.54 o
  -5   1   2      145.36      150.53      6.19 o
  -4   1   2       94.75       94.37      3.69 o
  -3   1   2        3.13        2.13      0.69 o
  -2   1   2      185.54      179.96      4.97 o
  -1   1   2      146.65      160.16      4.45 o
   0   1   2      758.62      712.17     23.82 o
   1   1   2        0.34       -0.26      0.34 o
   2   1   2       52.17       73.15      2.69 o
   3   1   2        3.88        5.68      0.94 o
   4   1   2      589.62      599.28     15.73 o
   5   1   2       23.30       21.12      1.97 o
   6   1   2      175.15      191.55      6.90 o
  -5   2   2      594.85      611.37     22.51 o
  -4   2   2      102.20      102.32      4.77 o
  -3   2   2       77.81       75.84      2.99 o
  -2   2   2      188.09      192.03      5.36 o
  -1   2   2      724.30      711.67     16.35 o
   0   2   2      727.29      737.31     22.18 o
   1   2   2     1490.03     1433.10     46.04 o
   2   2   2      871.34      801.62     23.12 o
   3   2   2      145.44      152.11      5.64 o
   4   2   2      286.64      278.80     11.92 o
   5   2   2       83.56       84.48      3.78 o
   6   2   2       70.03       71.69      4.89 o
  -5   3   2      421.87      449.88     12.41 o
  -4   3   2      204.40      200.12      6.34 o
  -3   3   2      106.76      105.61      5.64 o
  -2   3   2       57.16       46.19      3.32 o
  -1   3   2      581.55      577.02     14.72 o
   0   3   2     2520.48     2479.16     71.07 o
   1   3   2       40.30       46.13      1.97 o
   2   3   2      222.21      213.40      7.14 o
   3   3   2      196.31      201.31      6.43 o
   4   3   2        0.04        1.21      0.63 o
   5   3   2      376.94      338.67     10.82 o
   6   3   2        7.58        7.13      1.93 o
  -5   4   2       26.73       27.07      2.58 o
  -4   4   2       10.74       12.36      1.56 o
  -3   4   2      137.85      139.18      5.07 o
  -2   4   2      507.49      475.31     12.84 o
  -1   4   2      356.63      337.21      9.18 o
   0   4   2     1454.24     1414.20     46.58 o
   1   4   2      961.93     1041.51     27.96 o
   2   4   2      565.29      595.71     16.36 o
   3   4   2      593.32      558.43     17.33 o
   4   4   2       48.09       48.47      3.87 o
   5   4   2      914.00      925.27     23.82 o
   6   4   2       47.32       40.52      3.49 o
  -4   5   2       14.44       16.81      1.86 o
  -3   5   2       28.06       32.18      2.60 o
  -2   5   2      263.25      247.66      7.58 o
  -1   5   2      818.57      810.00     22.51 o
   0   5   2      409.00      397.00     11.65 o
   1   5   2      195.53      217.84      6.90 o
   2   5   2       48.73       46.13      2.55 o
   3   5   2      481.24      486.63     14.03 o
   4   5   2      108.33      109.58      4.99 o
   5   5   2      409.43      387.29     19.04 o
   6   5   2        6.36        5.48      2.10 o
  -4   6   2       22.29       27.20      3.67 o
  -3   6   2       44.82       40.15      2.74 o
  -2   6   2       71.40       62.79      3.18 o
  -1   6   2       40.30       36.64      2.75 o
   0   6   2       12.07       14.03      1.46 o
   1   6   2      124.32      128.18      4.69 o
   2   6   2      109.33      117.12      5.63 o
   3   6   2      725.24      698.38     19.53 o
   4   6   2        3.44        3.67      1.00 o
   5   6   2       55.25       51.77      4.02 o
  -4   7   2       28.90       31.89      6.52 o
  -3   7   2       67.37       67.40      4.61 o
  -2   7   2       14.16       12.81      1.62 o
  -1   7   2      246.50      257.83      9.43 o
   0   7   2      556.87      547.85     16.02 o
   1   7   2       88.42       86.69      3.77 o
   2   7   2      156.47      159.03      5.73 o
   3   7   2       52.37       59.13      3.44 o
   4   7   2       89.99       83.43      4.89 o
   5   7   2        9.54        8.21      1.71 o
  -3   8   2       27.02       26.77      8.11 o
  -2   8   2       32.23       25.88      2.84 o
  -1   8   2      235.68      246.94      8.63 o
   0   8   2      812.96      829.22     23.50 o
   1   8   2        0.77        1.05      0.89 o
   2   8   2      259.93      251.13      8.36 o
   3   8   2        0.77        2.05      0.99 o
   4   8   2        6.22        5.63      1.42 o
   5   8   2        0.41       -0.71      1.36 o
  -2   9   2        3.33        0.72      1.74 o
  -1   9   2       65.53       67.93      4.80 o
   0   9   2        0.74        0.91      0.98 o
   1   9   2      120.02      121.04      5.61 o
   2   9   2      174.00      178.84      7.33 o
   3   9   2        7.46        5.33      1.39 o
   4   9   2      385.08      353.79     19.44 o
  -2  10   2       14.98       20.90      5.48 o
  -1  10   2       14.73       15.38      3.65 o
   0  10   2      163.62      152.83      7.76 o
   1  10   2       31.22       33.82      2.98 o
   2  10   2      174.22      184.05     10.64 o
   3  10   2       76.27       81.45      7.16 o
   4  10   2      295.42      261.15     23.37 o
   0  11   2      191.02      174.41     16.33 o
   1  11   2       15.25        7.99      3.91 o
   2  11   2      173.65      186.65     17.30 o
   3  11   2       55.40       55.62      8.77 o
  -1 -11   3       15.20       17.95      4.08 o
   0 -11   3       55.42       57.35      7.03 o
  -3 -10   3       50.51       49.88      7.57 o
  -2 -10   3       73.70       68.64      5.95 o
  -1 -10   3        8.89        6.77      1.66 o
   0 -10   3        0.21        0.47      1.00 o
   1 -10   3       15.34       15.38      3.69 o
   2 -10   3       24.09       16.81      4.24 o
  -3  -9   3        6.83        2.46      2.80 o
  -2  -9   3       48.68       52.53      3.66 o
  -1  -9   3       30.41       41.53      4.27 o
   0  -9   3        7.04        9.48      1.51 o
   1  -9   3       17.76       18.84      2.69 o
   2  -9   3        1.34        1.66      1.88 o
   3  -9   3       60.19       63.77      8.40 o
  -4  -8   3       40.16       36.97      2.76 o
  -3  -8   3      276.79      266.14     15.43 o
  -2  -8   3       67.75       74.19      4.08 o
  -1  -8   3      622.34      656.39     22.43 o
   0  -8   3       62.52       63.43      3.41 o
   1  -8   3        4.46        4.23      1.16 o
   2  -8   3       10.16        9.86      1.80 o
   3  -8   3        3.80        2.92      2.32 o
  -4  -7   3        0.10        0.69      0.73 o
  -3  -7   3      108.30      109.93      6.17 o
  -2  -7   3      805.51      807.79     27.17 o
  -1  -7   3     1456.58     1627.61     47.27 o
   0  -7   3       64.38       61.47      4.18 o
   1  -7   3       56.19       48.66      2.98 o
   2  -7   3       27.42       42.41      4.13 o
   3  -7   3       57.15       49.37      3.86 o
   4  -7   3      444.62      413.13     32.14 o
  -5  -6   3        0.40       -0.70      1.42 o
  -4  -6   3        2.16        2.10      0.83 o
  -3  -6   3        0.03        0.08      0.56 o
  -2  -6   3      621.03      666.77     22.44 o
  -1  -6   3      453.42      483.71     14.62 o
   0  -6   3        0.18        0.43      0.47 o
   1  -6   3        0.01        0.59      0.51 o
   2  -6   3      236.40      232.99      8.28 o
   3  -6   3       14.98       15.64      2.24 o
   4  -6   3      453.01      437.18     23.89 o
  -5  -5   3       48.84       46.16      6.82 o
  -4  -5   3       16.71       16.22      1.89 o
  -3  -5   3      136.54      129.52      4.15 o
  -2  -5   3      184.54      220.56      8.22 o
  -1  -5   3        1.38        0.87      0.38 o
   0  -5   3      183.30      187.15      6.76 o
   1  -5   3      177.88      180.39      6.83 o
   2  -5   3      378.31      379.94     12.35 o
   3  -5   3      307.90      291.33     12.25 o
   4  -5   3      378.50      364.42     14.73 o
   5  -5   3        1.71        2.41      2.13 o
  -5  -4   3      213.23      210.48     10.58 o
  -4  -4   3      119.45      113.24      4.43 o
  -3  -4   3      179.95      201.01      5.97 o
  -2  -4   3      143.62      142.13      4.55 o
  -1  -4   3       12.15       10.74      0.94 o
   0  -4   3      416.84      425.31     14.16 o
   1  -4   3       56.04       59.81      2.46 o
   2  -4   3       41.54       32.98      2.12 o
   3  -4   3      316.21      326.39     10.01 o
   4  -4   3       36.01       31.95      2.64 o
   5  -4   3       12.77       15.59      2.63 o
  -5  -3   3      194.70      197.60     10.17 o
  -4  -3   3      640.84      581.53     16.53 o
  -3  -3   3       53.39       56.29      2.24 o
  -2  -3   3      387.42      380.77      9.09 o
  -1  -3   3      241.71      294.51     10.11 o
   1  -3   3       14.05       17.48      1.26 o
   2  -3   3      578.74      656.10     19.85 o
   3  -3   3        4.27        3.41      0.78 o
   4  -3   3      236.31      226.33      7.03 o
   5  -3   3        6.91        9.19      1.93 o
  -5  -2   3       95.63       94.61      7.39 o
  -4  -2   3      654.08      628.16     16.52 o
  -3  -2   3      140.87      137.27      4.29 o
  -2  -2   3      855.03      814.63     19.86 o
  -1  -2   3      627.92      702.33     20.28 o
   1  -2   3      451.40      443.60     14.81 o
   2  -2   3       61.50       60.91      2.60 o
   3  -2   3      776.98      761.72     20.48 o
   4  -2   3      117.66      115.45      4.26 o
   5  -2   3      130.41      130.68      6.09 o
   6  -2   3        3.71        4.22      1.89 o
  -5  -1   3       25.26       27.22      2.78 o
  -4  -1   3      602.12      586.15     14.56 o
  -3  -1   3      153.73      129.71      4.07 o
  -2  -1   3     1022.20     1052.97     23.80 o
  -1  -1   3        5.51        7.31      0.60 o
   0  -1   3       52.49       51.11      1.94 o
   1  -1   3       70.98       52.88      1.94 o
   2  -1   3       87.50       88.13      3.04 o
   3  -1   3     1026.35     1021.36     29.60 o
   4  -1   3        0.18        0.30      0.58 o
   5  -1   3        0.00        0.22      0.71 o
   6  -1   3       39.82       37.35      4.17 o
  -5   0   3       15.96       19.77      2.51 o
  -4   0   3        7.02       10.01      1.34 o
  -3   0   3       40.52       40.58      2.08 o
  -2   0   3        0.40        1.15      0.49 o
  -1   0   3      290.31      259.35      6.74 o
   0   0   3     2006.35     2044.44     90.03 o
   1   0   3       32.77       23.01      1.03 o
   2   0   3      470.19      457.28     12.46 o
   3   0   3      277.94      274.23      9.83 o
   4   0   3      111.22      104.37      4.19 o
   5   0   3       13.74       11.46      1.57 o
   6   0   3      102.13       97.38      6.63 o
  -5   1   3       14.22       12.63      2.17 o
  -4   1   3        0.53        0.14      0.60 o
  -3   1   3       65.54       61.73      2.66 o
  -2   1   3       83.57       75.06      2.67 o
  -1   1   3      938.31      876.43     21.24 o
   0   1   3      708.44      686.75     21.01 o
   1   1   3     1706.64     1554.52     39.92 o
   2   1   3      373.12      388.75     10.79 o
   3   1   3      250.76      260.39      7.85 o
   4   1   3      353.93      357.25     10.85 o
   5   1   3       89.93       83.95      6.04 o
   6   1   3       18.13       16.43      2.03 o
  -5   2   3       43.04       48.08      3.87 o
  -4   2   3       14.40       15.38      1.66 o
  -3   2   3      463.82      454.13     14.95 o
  -2   2   3       46.78       44.78      2.30 o
  -1   2   3      951.36      902.70     21.89 o
   0   2   3      254.74      271.32      8.61 o
   1   2   3        1.06        0.33      0.43 o
   2   2   3      507.26      588.67     15.88 o
   3   2   3      279.44      294.00      9.52 o
   4   2   3      424.25      437.24     12.88 o
   5   2   3      515.91      527.74     14.49 o
   6   2   3        6.31        3.38      1.34 o
  -5   3   3      176.75      187.93      9.17 o
  -4   3   3       20.36       23.61      2.05 o
  -3   3   3      471.83      460.23     15.61 o
  -2   3   3        3.25        2.15      0.67 o
  -1   3   3      620.50      626.49     15.98 o
   0   3   3     3834.38     4035.28    116.86 o
   1   3   3       69.70       74.00      2.84 o
   2   3   3       29.39       18.69      1.71 o
   3   3   3      498.71      497.09     14.04 o
   4   3   3      689.79      695.47     19.37 o
   5   3   3      366.60      362.65     10.58 o
   6   3   3       34.10       36.26      2.74 o
  -4   4   3       31.16       32.45      2.36 o
  -3   4   3      575.44      568.99     15.34 o
  -2   4   3       29.67       34.29      2.20 o
  -1   4   3       97.25      105.42      3.75 o
   0   4   3      592.01      636.73     21.68 o
   1   4   3        1.57        4.97      0.87 o
   2   4   3      122.16       98.81      3.67 o
   3   4   3        2.29        2.04      0.79 o
   4   4   3      216.88      229.47      7.62 o
   5   4   3        3.53        4.31      1.19 o
   6   4   3       56.44       57.63      3.44 o
  -4   5   3        0.15       -0.54      0.69 o
  -3   5   3       34.40       38.92      3.06 o
  -2   5   3        0.03       -0.33      0.62 o
  -1   5   3      340.88      341.08      9.65 o
   0   5   3      397.55      380.58     12.51 o
   1   5   3      106.44      101.73      3.94 o
   2   5   3        0.23        0.06      0.59 o
   3   5   3      202.16      192.04      6.50 o
   4   5   3        4.07        4.81      1.22 o
   5   5   3      369.35      365.06     12.51 o
   6   5   3        7.17        7.00      1.93 o
  -4   6   3       83.99       81.00      6.82 o
  -3   6   3       16.02       16.03      1.91 o
  -2   6   3      688.55      707.67     21.52 o
  -1   6   3      817.49      820.89     23.28 o
   0   6   3      521.71      523.25     15.33 o
   1   6   3      179.22      177.68      6.17 o
   2   6   3      216.87      228.19      7.49 o
   3   6   3      773.45      736.94     20.61 o
   4   6   3       58.32       61.07      3.35 o
   5   6   3      282.06      290.30     14.04 o
   6   6   3        2.97        2.78      1.82 o
  -3   7   3        0.00        0.68      0.95 o
  -2   7   3      554.21      553.87     15.34 o
  -1   7   3      124.83      130.01      5.38 o
   0   7   3      417.84      428.75     13.05 o
   1   7   3        6.68        9.84      1.45 o
   2   7   3      279.20      261.79      8.52 o
   3   7   3      165.44      157.79      6.53 o
   4   7   3      178.78      192.56      7.62 o
   5   7   3        0.54        0.34      0.94 o
  -3   8   3       38.29       40.08     16.50 o
  -2   8   3       46.58       44.35      3.72 o
  -1   8   3       21.62       24.59      2.47 o
   0   8   3       52.04       50.10      3.14 o
   1   8   3      347.77      358.60     11.39 o
   2   8   3       37.14       34.06      3.04 o
   3   8   3     1199.73     1208.09     36.77 o
   4   8   3       34.87       35.58      3.01 o
   5   8   3        0.64       -1.27      1.29 o
  -2   9   3       23.99       20.66      4.22 o
  -1   9   3      645.98      635.35     23.69 o
   0   9   3      102.11       89.65      7.07 o
   1   9   3      256.27      256.21      8.91 o
   2   9   3       23.78       21.73      2.42 o
   3   9   3      678.18      618.17     22.76 o
   4   9   3        5.69        7.36      3.02 o
  -1  10   3      177.32      185.15     19.48 o
   0  10   3       13.25       15.62      2.89 o
   1  10   3        2.88        5.76      1.59 o
   2  10   3       35.43       36.16      3.56 o
   3  10   3        3.79        1.72      1.97 o
   4  10   3       82.72       94.83      7.86 o
   0  11   3        1.30        1.26      1.88 o
   1  11   3       19.44       17.55      3.88 o
   2  11   3      115.00      126.23     13.56 o
   3  11   3       67.51       56.29      9.01 o
  -2 -10   4        0.65        0.58      1.25 o
  -1 -10   4       23.24       25.67      2.75 o
   0 -10   4      103.91      105.93      6.02 o
   1 -10   4        1.74        0.42      1.50 o
  -3  -9   4        0.40        0.49      1.88 o
  -2  -9   4      458.63      476.40     16.95 o
  -1  -9   4       12.82       14.83      1.73 o
   0  -9   4       16.71       18.25      1.90 o
   1  -9   4       31.94       35.21      3.38 o
   2  -9   4       66.70       51.92      5.22 o
  -4  -8   4      297.54      312.63     25.52 o
  -3  -8   4       55.27       70.90      4.72 o
  -2  -8   4      740.07      791.19     26.73 o
  -1  -8   4      366.78      400.73     14.09 o
   0  -8   4       45.07       42.45      2.61 o
   1  -8   4      115.71      118.29      5.35 o
   2  -8   4       24.97       21.93      2.36 o
   3  -8   4      142.81      117.31     11.50 o
  -4  -7   4       93.08      103.62     11.48 o
  -3  -7   4        8.24        6.40      1.40 o
  -2  -7   4      172.79      189.80      7.92 o
  -1  -7   4      628.95      644.64     21.52 o
   0  -7   4      137.97      147.85      5.14 o
   1  -7   4      465.49      494.64     17.16 o
   2  -7   4       57.49       60.34      3.65 o
   3  -7   4      198.98      182.97      8.36 o
   4  -7   4        2.30        3.43      2.93 o
  -4  -6   4        1.51        1.01      0.64 o
  -3  -6   4       51.88       45.54      3.05 o
  -2  -6   4       61.06       61.84      3.22 o
  -1  -6   4      948.90     1007.83     33.05 o
   0  -6   4      349.23      376.71     12.89 o
   1  -6   4      118.66      107.58      4.05 o
   2  -6   4      119.41      107.45      5.04 o
   3  -6   4       37.39       36.74      3.20 o
   4  -6   4       50.83       58.02      8.25 o
  -5  -5   4       24.99       26.00      3.86 o
  -4  -5   4        1.23        0.03      0.66 o
  -3  -5   4       32.42       32.29      2.51 o
  -2  -5   4      282.24      317.09     10.09 o
  -1  -5   4      457.18      441.92     22.87 o
   0  -5   4        1.66        2.99      0.54 o
   1  -5   4        1.87        0.70      0.46 o
   2  -5   4       72.21       87.48      3.75 o
   3  -5   4        2.97        4.44      2.13 o
   4  -5   4      162.59      176.28      8.43 o
   5  -5   4        0.88        0.39      2.50 o
  -5  -4   4      376.41      286.41     16.63 o
  -4  -4   4       44.13       49.49      2.70 o
  -3  -4   4      433.48      463.84     12.96 o
  -2  -4   4        4.36        6.92      1.02 o
  -1  -4   4      482.42      600.26     34.26 o
   1  -4   4      364.53      397.28     13.50 o
   2  -4   4      892.01      947.36     25.18 o
   3  -4   4      248.19      246.88      7.84 o
   4  -4   4      293.58      299.96     10.54 o
   5  -4   4        1.98        3.91      1.59 o
  -5  -3   4      367.18      270.42     21.32 o
  -4  -3   4       87.04       78.79      4.05 o
  -3  -3   4       36.00       45.00      1.98 o
  -2  -3   4      122.70      141.14      4.95 o
  -1  -3   4      473.03      591.84     19.58 o
   1  -3   4        0.01        0.29      0.43 o
   2  -3   4     2467.52     2493.95     71.11 o
   3  -3   4      180.11      177.66      5.35 o
   4  -3   4       58.18       54.50      3.26 o
   5  -3   4       36.76       38.93      3.25 o
  -5  -2   4       13.03       21.20      3.48 o
  -4  -2   4        2.52        1.52      0.81 o
  -3  -2   4       52.77       57.97      2.33 o
  -2  -2   4      261.25      266.14      6.62 o
  -1  -2   4      179.92      245.12      8.62 o
   1  -2   4     1320.05     1394.87     45.37 o
   2  -2   4     2706.65     2906.44     82.26 o
   3  -2   4       69.22       67.34      2.82 o
   4  -2   4       18.03       17.51      2.48 o
   5  -2   4      492.02      474.08     15.97 o
  -5  -1   4       22.88       15.24      3.16 o
  -4  -1   4      135.42      134.21      5.22 o
  -3  -1   4      165.39      151.77      4.61 o
  -2  -1   4     1211.27     1223.05     27.70 o
  -1  -1   4        7.83        3.98      0.72 o
   0  -1   4      105.43       90.05      3.34 o
   1  -1   4       60.74       70.55      2.89 o
   2  -1   4      395.92      438.20     13.24 o
   3  -1   4       29.70       27.62      1.75 o
   4  -1   4       53.14       52.69      2.63 o
   5  -1   4      178.28      181.17      7.58 o
   6  -1   4       27.45       24.13      3.49 o
  -5   0   4      115.15      127.31      7.80 o
  -4   0   4      405.42      406.73     13.39 o
  -3   0   4      263.19      266.41      7.28 o
  -2   0   4      361.02      335.18      8.41 o
  -1   0   4      755.92      792.05     19.21 o
   0   0   4      684.27      724.70     20.63 o
   1   0   4        0.25        0.52      0.27 o
   2   0   4        7.80       10.70      1.07 o
   3   0   4      203.65      194.91      6.69 o
   4   0   4       14.95       16.96      1.76 o
   5   0   4       50.17       48.61      2.82 o
   6   0   4       61.09       59.65      6.15 o
  -5   1   4        6.73       11.21      2.71 o
  -4   1   4      295.44      281.81     10.96 o
  -3   1   4      164.35      169.82      6.06 o
  -2   1   4      255.59      265.92      7.02 o
  -1   1   4     1115.23     1120.69     26.93 o
   0   1   4     2087.65     2025.02     48.28 o
   1   1   4       88.04       72.46      2.49 o
   2   1   4      377.75      377.62     10.52 o
   3   1   4      890.72      901.25     24.20 o
   4   1   4        2.22        1.57      0.76 o
   5   1   4       26.06       25.77      2.07 o
   6   1   4      217.39      217.98      9.12 o
  -5   2   4       19.19       20.68      3.80 o
  -4   2   4      104.70      108.81      4.26 o
  -3   2   4      191.05      178.58      5.52 o
  -2   2   4        4.28        2.91      0.74 o
  -1   2   4     1424.88     1255.34     28.37 o
   0   2   4     1385.72     1505.15     39.26 o
   1   2   4     2021.36     1924.81     62.63 o
   2   2   4      422.10      420.87     12.71 o
   3   2   4      753.06      829.50     22.39 o
   4   2   4       28.39       21.43      1.81 o
   5   2   4        8.15        6.41      1.33 o
   6   2   4      187.07      200.97      8.14 o
  -4   3   4        2.52        3.80      1.00 o
  -3   3   4       61.62       61.51      3.12 o
  -2   3   4      185.34      171.91      5.18 o
  -1   3   4     1145.23     1069.68     28.52 o
   0   3   4        7.82        8.51      1.05 o
   1   3   4      935.19      930.51     25.03 o
   2   3   4       83.35       81.51      4.00 o
   3   3   4      340.78      375.16     10.95 o
   4   3   4      576.04      592.64     18.28 o
   5   3   4        4.70        4.02      1.14 o
   6   3   4      347.76      372.04     17.23 o
  -4   4   4      101.37       91.53      4.69 o
  -3   4   4        2.89        2.41      0.86 o
  -2   4   4       42.00       43.28      3.01 o
  -1   4   4       14.11       11.25      1.23 o
   0   4   4       66.38       60.91      2.82 o
   1   4   4       45.52       37.58      2.12 o
   2   4   4      112.37       97.55      3.71 o
   3   4   4      175.43      169.04      7.12 o
   4   4   4      808.78      847.80     26.46 o
   5   4   4       37.21       36.73      2.73 o
   6   4   4      191.98      206.23      8.07 o
  -4   5   4      266.36      282.43      8.86 o
  -3   5   4       54.23       53.93      3.24 o
  -2   5   4      217.63      220.04      7.12 o
  -1   5   4        9.71       12.30      1.37 o
   0   5   4      127.23      146.30      5.38 o
   1   5   4        0.49        1.09      0.64 o
   2   5   4      142.56      150.77      5.95 o
   3   5   4       19.64       23.61      1.85 o
   4   5   4      307.06      294.03     10.86 o
   5   5   4        2.25        2.77      1.04 o
   6   5   4      168.55      181.46      8.75 o
  -4   6   4        6.02        4.43      2.29 o
  -3   6   4      190.74      192.34     12.07 o
  -2   6   4       60.90       75.45      4.20 o
  -1   6   4       24.78       22.51      2.06 o
   0   6   4      270.78      285.15      9.94 o
   1   6   4      142.88      141.72      5.49 o
   2   6   4       15.86       15.88      1.61 o
   3   6   4       40.16       39.28      2.50 o
   4   6   4      140.06      121.56      6.16 o
   5   6   4        6.42        5.21      1.55 o
   6   6   4        0.19        0.86      1.62 o
  -3   7   4        9.16       11.83      1.88 o
  -2   7   4      177.85      183.33      7.69 o
  -1   7   4      309.03      305.45     14.60 o
   0   7   4      147.05      153.06      7.40 o
   1   7   4      668.66      625.87     19.97 o
   2   7   4       18.65       19.98      1.90 o
   3   7   4       11.42        9.93      1.48 o
   4   7   4      312.86      285.04      9.49 o
   5   7   4       60.88       58.91      5.28 o
  -3   8   4       28.59       29.92      5.81 o
  -2   8   4      316.96      334.93     10.54 o
  -1   8   4      103.97      105.67      6.39 o
   0   8   4       29.01       28.63      2.51 o
   1   8   4        0.02       -0.38      0.73 o
   2   8   4      384.02      388.82     12.21 o
   3   8   4      371.52      393.39     17.15 o
   4   8   4       32.17       30.80      2.57 o
   5   8   4      142.66      132.59     18.32 o
  -2   9   4      116.31      123.37     18.91 o
  -1   9   4       46.84       49.49      4.49 o
   0   9   4        0.52        0.90      0.91 o
   1   9   4      199.76      215.34      9.67 o
   2   9   4       41.04       39.73      2.89 o
   3   9   4      475.44      485.89     18.71 o
   4   9   4       30.38       18.75      3.10 o
  -1  10   4       26.37       26.53      4.94 o
   0  10   4       72.10       59.15      7.02 o
   1  10   4      246.80      241.21     12.69 o
   2  10   4      117.61      131.61      7.15 o
   3  10   4      461.23      412.81     29.81 o
   4  10   4       16.26       18.22      3.85 o
   0  11   4        2.41        2.49      2.07 o
   1  11   4        0.49        1.19      1.84 o
   2  11   4      189.44      193.34     13.01 o
   3  11   4       67.09       56.79      9.45 o
  -1 -10   5       60.13       65.22      4.20 o
   0 -10   5       95.23       98.83      5.49 o
   1 -10   5       27.23       32.80      3.86 o
  -3  -9   5      164.59      147.72     13.71 o
  -2  -9   5      126.69      128.06      5.70 o
  -1  -9   5      240.37      254.89     12.88 o
   0  -9   5      166.94      162.92      8.41 o
   1  -9   5        0.22        0.83      0.83 o
   2  -9   5       14.59       14.85      3.34 o
  -3  -8   5        0.24       -0.85      0.86 o
  -2  -8   5      187.80      186.43      7.39 o
  -1  -8   5      533.34      543.51     18.44 o
   0  -8   5      271.51      264.16      9.52 o
   1  -8   5        0.06       -0.37      0.83 o
   2  -8   5       22.00       20.98      2.20 o
   3  -8   5      207.32      228.04     18.58 o
  -4  -7   5       20.85       19.73      5.21 o
  -3  -7   5       24.95       35.95      2.72 o
  -2  -7   5      116.04      115.39      4.94 o
  -1  -7   5      315.88      339.09     13.70 o
   0  -7   5       75.10       74.96      3.81 o
   1  -7   5       12.88       11.00      1.25 o
   2  -7   5       35.14       32.98      2.63 o
   3  -7   5      259.50      254.81     10.54 o
   4  -7   5       23.40       31.70      6.09 o
  -4  -6   5        0.00        3.54      2.93 o
  -3  -6   5       25.69       33.28      2.61 o
  -2  -6   5       16.84       16.05      1.50 o
  -1  -6   5       95.59      102.16      4.04 o
   0  -6   5       40.11       44.17      2.03 o
   1  -6   5        0.20       -0.27      0.50 o
   2  -6   5       44.87       45.36      2.84 o
   3  -6   5      107.76      107.85      5.53 o
   4  -6   5        8.74       10.56      3.96 o
  -4  -5   5       57.57       61.01      4.04 o
  -3  -5   5      249.92      228.46      8.91 o
  -2  -5   5        0.12        1.03      0.61 o
  -1  -5   5     1112.67     1078.84     57.36 o
   1  -5   5      251.76      247.92      8.75 o
   2  -5   5       69.59       69.10      3.53 o
   3  -5   5        0.60        1.95      0.99 o
   4  -5   5        5.84        5.40      1.63 o
   5  -5   5        2.40        0.75      2.50 o
  -4  -4   5      171.79      161.00      6.80 o
  -3  -4   5      430.07      374.50     13.57 o
  -2  -4   5        3.02        3.21      0.66 o
  -1  -4   5     1101.26     1153.49     50.83 o
   1  -4   5       23.99       22.94      1.39 o
   2  -4   5       65.44       70.03      3.94 o
   3  -4   5      338.56      334.34     12.61 o
   4  -4   5      130.38      137.49      6.90 o
   5  -4   5       27.01       33.16      3.84 o
  -5  -3   5        3.19        1.21      2.62 o
  -4  -3   5        2.70        4.93      1.04 o
  -3  -3   5      323.81      306.42     10.10 o
  -2  -3   5      313.74      321.26     10.08 o
  -1  -3   5      125.54      124.02      4.68 o
   1  -3   5      154.19      160.98      5.87 o
   2  -3   5      381.91      396.94     14.75 o
   3  -3   5      654.58      687.11     20.89 o
   4  -3   5      650.40      672.84     20.80 o
   5  -3   5       22.05       20.93      2.77 o
  -5  -2   5       95.16       90.37      7.73 o
  -4  -2   5        0.93        2.20      0.92 o
  -3  -2   5      578.86      559.69     15.49 o
  -2  -2   5      241.50      239.42      7.26 o
  -1  -2   5      262.53      259.72      9.22 o
   1  -2   5       60.11       75.20      2.96 o
   2  -2   5      446.62      450.68     15.09 o
   3  -2   5      196.28      198.73      6.24 o
   4  -2   5      551.70      560.18     19.56 o
   5  -2   5        4.73        5.05      1.43 o
  -5  -1   5       52.95       43.52      5.46 o
  -4  -1   5        0.00        0.32      0.71 o
  -3  -1   5       45.44       49.65      2.41 o
  -2  -1   5       64.77       64.33      2.39 o
  -1  -1   5       83.31       86.13      3.20 o
   0  -1   5        0.35        0.61      0.40 o
   1  -1   5       21.98       26.49      2.02 o
   2  -1   5      306.60      303.38      8.46 o
   3  -1   5       89.38       99.49      3.66 o
   4  -1   5        8.24        9.07      1.29 o
   5  -1   5      170.29      165.84     12.18 o
   6  -1   5        5.83        4.25      1.85 o
  -5   0   5       42.92       46.05      5.81 o
  -4   0   5      189.37      181.27      8.14 o
  -3   0   5        0.98        1.35      0.65 o
  -2   0   5      952.30      939.89     21.68 o
  -1   0   5      450.36      448.11     11.28 o
   0   0   5       28.72       21.55      1.21 o
   1   0   5        1.85        0.81      0.37 o
   2   0   5      758.21      793.16     23.18 o
   3   0   5        0.41       -0.19      0.46 o
   4   0   5       71.86       68.38      5.67 o
   5   0   5      214.47      202.80     13.65 o
   6   0   5      161.54      187.58     11.50 o
  -4   1   5       96.06       89.46      4.22 o
  -3   1   5        2.13        1.60      0.72 o
  -2   1   5     2274.46     2253.72     53.75 o
  -1   1   5       21.23       18.07      1.13 o
   0   1   5      391.58      343.35     15.86 o
   1   1   5       94.39       89.39      4.08 o
   2   1   5      162.32      182.24      5.58 o
   3   1   5       54.44       65.66      2.82 o
   4   1   5      234.46      238.60     12.71 o
   5   1   5       23.27       29.21      2.59 o
   6   1   5      241.02      242.19     12.00 o
  -4   2   5      136.13      135.65      5.57 o
  -3   2   5       63.49       64.71      2.97 o
  -2   2   5      899.24      852.54     20.15 o
  -1   2   5      165.66      163.99      4.65 o
   0   2   5       24.05       23.95      1.62 o
   1   2   5     1543.01     1523.96     43.31 o
   2   2   5        0.02        0.65      0.49 o
   3   2   5      433.46      455.15     12.97 o
   4   2   5        0.92        1.51      0.76 o
   5   2   5       48.73       56.33      3.54 o
   6   2   5       93.16      100.35      8.43 o
  -4   3   5      186.96      191.58      8.25 o
  -3   3   5       39.60       42.71      3.01 o
  -2   3   5      391.75      371.42     11.16 o
  -1   3   5     1111.89     1080.54     36.69 o
   0   3   5       37.73       37.05      1.87 o
   1   3   5      797.01      765.92     25.81 o
   2   3   5      332.37      344.89     11.08 o
   3   3   5      551.99      557.33     15.63 o
   4   3   5       57.33       50.46      2.87 o
   5   3   5       45.76       60.71      3.45 o
   6   3   5        0.07       -0.68      0.89 o
  -4   4   5       44.81       53.01      4.98 o
  -3   4   5       78.19       79.94      3.74 o
  -2   4   5      187.95      211.37      6.88 o
  -1   4   5       63.96       63.63      3.05 o
   0   4   5      210.35      209.44      6.94 o
   1   4   5      275.88      266.18      8.31 o
   2   4   5        5.38        7.91      1.12 o
   3   4   5       24.47       26.86      2.14 o
   4   4   5      578.33      577.43     16.62 o
   5   4   5        2.80        5.02      1.21 o
   6   4   5      133.87      142.93      6.10 o
  -4   5   5       10.81       12.89      3.75 o
  -3   5   5       31.30       35.21      2.76 o
  -2   5   5       10.24       12.99      1.59 o
  -1   5   5      537.58      497.12     14.64 o
   0   5   5       52.60       54.94      3.36 o
   1   5   5      320.12      304.93      9.50 o
   2   5   5      281.90      286.68      9.97 o
   3   5   5       70.25       72.32      3.37 o
   4   5   5     1114.17     1081.24     36.45 o
   5   5   5       13.21       11.37      2.03 o
   6   5   5      360.12      369.55     17.18 o
  -3   6   5      257.99      279.55      9.94 o
  -2   6   5       30.79       36.30      2.60 o
  -1   6   5      318.47      294.47     10.22 o
   0   6   5        1.55        2.39      0.97 o
   1   6   5      688.55      704.22     22.06 o
   2   6   5       38.44       37.60      4.91 o
   3   6   5      725.51      703.34     19.97 o
   4   6   5      244.22      223.19      7.83 o
   5   6   5       85.64       85.60      8.33 o
  -3   7   5      157.57      175.23     10.37 o
  -2   7   5       62.32       61.28      4.08 o
  -1   7   5        0.64        1.15      0.81 o
   0   7   5       40.66       49.00      3.14 o
   1   7   5      297.72      290.23      9.61 o
   2   7   5      216.69      221.21      7.72 o
   3   7   5       17.78       21.01      2.15 o
   4   7   5      224.17      210.13      7.62 o
   5   7   5        8.77        9.26      1.67 o
  -2   8   5      341.53      362.23     12.50 o
  -1   8   5       61.34       67.82      5.07 o
   0   8   5      866.66      845.27     27.38 o
   1   8   5      152.37      150.60      6.59 o
   2   8   5      345.40      356.74     13.20 o
   3   8   5       13.42       12.53      1.98 o
   4   8   5       52.20       45.50      3.22 o
   5   8   5       23.79       31.25      4.03 o
  -2   9   5      228.76      260.45     19.76 o
  -1   9   5      278.69      292.24     15.09 o
   0   9   5      105.64      115.34      5.38 o
   1   9   5       10.56       10.11      1.75 o
   2   9   5       68.56       72.55      5.48 o
   3   9   5      181.11      190.96      8.79 o
   4   9   5       18.98       27.14      3.65 o
  -1  10   5       69.35       63.62     15.34 o
   0  10   5        1.76        2.32      1.96 o
   1  10   5        5.42        6.61      2.18 o
   2  10   5       27.18       21.91      3.70 o
   3  10   5      382.73      332.22     28.29 o
   4  10   5       68.33       70.67      7.08 o
   1  11   5       44.16       38.12      6.94 o
   2  11   5       78.98       66.39      7.77 o
  -2  -9   6       94.70       87.89      4.97 o
  -1  -9   6      137.40      138.13      5.61 o
   0  -9   6      626.63      619.84     20.88 o
   1  -9   6        5.05        4.15      1.04 o
   2  -9   6      320.81      292.81     16.21 o
  -3  -8   6      310.79      289.47     17.59 o
  -2  -8   6       16.02       14.64      1.53 o
  -1  -8   6       14.82       14.11      1.54 o
   0  -8   6      176.45      171.19      7.45 o
   1  -8   6       20.92       21.36      2.36 o
   2  -8   6      323.24      316.95     11.82 o
   3  -8   6       27.40       19.00      4.02 o
  -3  -7   6        1.22        1.05      1.01 o
  -2  -7   6      123.50      117.32      4.93 o
  -1  -7   6      176.55      165.32      8.78 o
   0  -7   6      265.46      270.13     18.67 o
   1  -7   6       56.48       52.78      3.91 o
   2  -7   6       79.35       61.42      3.37 o
   3  -7   6       16.84       25.13      3.01 o
  -4  -6   6       66.74       64.40      9.10 o
  -3  -6   6       17.90       17.90      1.97 o
  -2  -6   6      331.84      344.57     12.10 o
  -1  -6   6      306.00      303.40     14.80 o
   1  -6   6       62.10       60.60      2.71 o
   2  -6   6       18.15       20.92      2.16 o
   3  -6   6      224.09      245.57      9.89 o
   4  -6   6        0.27        1.66      2.14 o
  -4  -5   6      205.68      205.61     18.66 o
  -3  -5   6        3.71        3.47      1.07 o
  -2  -5   6      254.00      286.28     10.09 o
   1  -5   6       82.08       86.17      4.09 o
   2  -5   6      117.89      110.34      5.57 o
   3  -5   6      727.52      692.08     30.82 o
   4  -5   6        1.18        1.91      1.63 o
  -4  -4   6      150.79      113.65     12.38 o
  -3  -4   6       49.56       48.58      3.21 o
  -2  -4   6       24.45       21.01      1.48 o
  -1  -4   6      482.11      512.11     17.00 o
   2  -4   6      105.32      110.03      4.69 o
   3  -4   6     1452.79     1462.40     56.42 o
   4  -4   6        0.03        1.59      1.17 o
   5  -4   6       16.91       15.80      4.79 o
  -4  -3   6       18.51       23.68      3.17 o
  -3  -3   6       21.61       19.42      2.11 o
  -2  -3   6       21.89       21.27      1.45 o
  -1  -3   6      920.50      956.46     31.38 o
   1  -3   6      330.86      282.25     17.49 o
   2  -3   6       35.69       43.24      2.97 o
   3  -3   6      417.22      425.38     15.49 o
   4  -3   6       94.12       95.60      4.81 o
   5  -3   6       33.52       28.27      3.38 o
  -4  -2   6        1.80        1.09      1.04 o
  -3  -2   6       78.87       81.52      3.26 o
  -2  -2   6      371.60      363.29     10.51 o
  -1  -2   6      440.66      462.71     12.48 o
   0  -2   6      185.63      195.00      6.74 o
   1  -2   6        2.97        3.02      0.58 o
   2  -2   6      133.93      144.31      4.97 o
   3  -2   6       94.70       85.52      3.57 o
   4  -2   6      340.19      340.52     20.50 o
   5  -2   6        2.14        2.39      1.07 o
  -4  -1   6       64.35       62.77      3.91 o
  -3  -1   6      798.10      767.01     20.92 o
  -2  -1   6      821.15      840.19     20.75 o
  -1  -1   6       17.92       19.48      1.33 o
   0  -1   6       39.64       42.21      2.08 o
   1  -1   6       78.64       80.77      4.15 o
   2  -1   6      119.02      107.59      4.40 o
   3  -1   6      474.56      480.79     13.39 o
   4  -1   6      308.04      306.80     11.83 o
   5  -1   6       18.74       17.34      2.45 o
  -4   0   6        0.20        0.15      1.09 o
  -3   0   6      596.21      570.44     16.22 o
  -2   0   6      366.16      375.99      9.44 o
  -1   0   6       29.92       32.18      1.37 o
   0   0   6      244.14      241.66      7.51 o
   1   0   6      200.72      203.54      7.22 o
   2   0   6      256.32      231.15      6.72 o
   3   0   6      134.79      143.39      4.88 o
   4   0   6       63.72       71.93      3.27 o
   5   0   6       12.95       11.20      2.11 o
   6   0   6       26.71       26.96      3.50 o
  -4   1   6        9.66        9.64      2.31 o
  -3   1   6       43.36       44.44      2.72 o
  -2   1   6        5.12        4.28      0.79 o
  -1   1   6      159.50      151.46      4.29 o
   0   1   6      529.22      469.55     17.26 o
   1   1   6      324.66      334.74      9.72 o
   2   1   6     1431.72     1415.92     54.72 o
   3   1   6       35.86       43.20      2.24 o
   4   1   6       24.10       28.17      2.05 o
   5   1   6       82.74       80.48      4.97 o
   6   1   6       24.27       29.14      7.02 o
  -4   2   6       80.63       75.07      5.75 o
  -3   2   6       22.26       29.17      2.33 o
  -2   2   6      243.79      246.28      9.66 o
  -1   2   6       41.20       35.38      1.75 o
   0   2   6      502.53      431.45     11.22 o
   1   2   6       80.47       74.79      2.90 o
   2   2   6     1390.03     1392.97     36.42 o
   3   2   6      253.40      240.14      7.52 o
   4   2   6       99.40      110.00      4.92 o
   5   2   6       62.17       70.10      5.89 o
   6   2   6       14.47       13.45      3.24 o
  -4   3   6       86.53       98.82     14.09 o
  -3   3   6      140.15      132.73      5.80 o
  -2   3   6       95.35       99.36      4.08 o
  -1   3   6       15.01       14.91      1.36 o
   0   3   6      132.61      123.20      4.40 o
   1   3   6       85.26       82.70      3.72 o
   2   3   6        1.77        1.78      0.86 o
   3   3   6      257.64      235.25      7.47 o
   4   3   6        6.72        5.83      1.48 o
   5   3   6      112.89      114.97      4.90 o
   6   3   6       34.52       32.89      4.60 o
  -4   4   6      134.44      140.36      9.50 o
  -3   4   6      308.13      325.45     10.64 o
  -2   4   6       26.09       23.13      2.07 o
  -1   4   6       16.74       23.77      1.97 o
   0   4   6      347.87      336.48      9.44 o
   1   4   6      287.93      299.90      9.28 o
   2   4   6      619.81      562.26     16.20 o
   3   4   6      561.90      539.29     27.51 o
   4   4   6        2.66        2.47      0.91 o
   5   4   6       44.71       44.90      3.93 o
   6   4   6        7.49        8.33      2.40 o
  -3   5   6        0.31        1.51      1.35 o
  -2   5   6      170.90      168.61      7.42 o
  -1   5   6      278.67      297.00      9.60 o
   0   5   6        0.32        0.20      0.60 o
   1   5   6      242.75      245.98      9.21 o
   2   5   6      830.21      798.63     22.07 o
   3   5   6        1.83        1.40      0.78 o
   4   5   6       36.55       34.94      2.83 o
   5   5   6       66.10       58.93      3.50 o
   6   5   6        6.23        7.05      1.93 o
  -3   6   6       30.16       32.11      4.94 o
  -2   6   6       96.05      101.07      4.52 o
  -1   6   6      137.59      164.56      7.19 o
   0   6   6       29.13       25.67      2.43 o
   1   6   6       29.25       31.70      2.45 o
   2   6   6      460.66      454.92     16.99 o
   3   6   6       61.93       61.53      5.72 o
   4   6   6      148.45      141.78      5.66 o
   5   6   6      288.47      266.43     10.33 o
  -2   7   6      135.80      141.78      5.71 o
  -1   7   6      290.52      303.56     19.44 o
   0   7   6        8.16        7.30      1.45 o
   1   7   6      137.28      121.02      5.15 o
   2   7   6       20.74       21.42      2.08 o
   3   7   6        8.81       12.27      1.68 o
   4   7   6      382.39      390.20     13.92 o
   5   7   6        7.22        8.74      1.72 o
  -2   8   6       80.65       72.75      5.04 o
  -1   8   6       29.69       28.13      2.91 o
   0   8   6      113.07      111.02      8.67 o
   1   8   6      100.21       94.49      4.58 o
   2   8   6      276.31      267.01      9.29 o
   3   8   6       42.67       45.26      3.52 o
   4   8   6      122.05      119.93      5.36 o
   5   8   6        0.10        0.51      1.05 o
  -1   9   6       80.67       80.30      5.88 o
   0   9   6       92.66      107.33      5.87 o
   1   9   6       44.59       44.33      3.38 o
   2   9   6      371.98      367.74     14.18 o
   3   9   6       81.91       95.40      7.91 o
   4   9   6       99.40       87.48      9.35 o
   0  10   6      317.33      323.36     27.41 o
   1  10   6       26.84       36.22      4.44 o
   2  10   6        7.09        3.45      1.85 o
   3  10   6       66.15       82.37     11.72 o
  -1  -9   7       18.35       22.29      2.43 o
   0  -9   7       33.92       38.78      3.11 o
   1  -9   7       87.55       80.76      3.71 o
  -2  -8   7       76.91       78.17      3.67 o
   1  -8   7       19.83       18.30      1.67 o
   2  -8   7       50.46       56.76      4.46 o
  -3  -7   7       79.32       80.17      6.72 o
  -2  -7   7       26.93       28.50      1.94 o
   1  -7   7        4.46        5.84      1.90 o
   2  -7   7       41.44       46.04      2.66 o
   3  -7   7       12.94       14.18      2.73 o
  -3  -6   7      121.57      132.83      7.07 o
  -2  -6   7      656.12      612.65     31.23 o
   2  -6   7      209.40      198.53      8.83 o
   3  -6   7        2.63        2.45      1.14 o
   4  -6   7      204.51      200.34     17.33 o
  -3  -5   7       19.76       23.22      2.22 o
  -2  -5   7     1060.71     1024.33     33.18 o
   2  -5   7      165.83      166.64      7.59 o
   3  -5   7        9.13       11.15      1.99 o
   4  -5   7      217.87      170.11     15.29 o
  -4  -4   7        0.44        0.38      1.91 o
  -3  -4   7        0.06        0.02      0.79 o
  -2  -4   7      435.03      416.18     14.30 o
  -1  -4   7       23.08       22.82      1.36 o
   2  -4   7       47.38       49.01      2.59 o
   3  -4   7      379.41      365.16     19.14 o
   4  -4   7      146.65      149.64      8.39 o
   5  -4   7      125.37      125.39     13.17 o
  -4  -3   7       12.61       15.18      2.37 o
  -3  -3   7       18.39       20.67      2.24 o
  -2  -3   7       80.38       86.62      4.04 o
  -1  -3   7      204.18      211.82      7.64 o
   2  -3   7      153.88      160.18      6.47 o
   3  -3   7      583.38      595.76     24.60 o
   4  -3   7       26.25       23.44      3.11 o
   5  -3   7      230.97      224.89     12.30 o
  -4  -2   7      125.60      128.06      7.31 o
  -3  -2   7       12.13       11.10      2.09 o
  -2  -2   7       41.23       39.55      2.64 o
  -1  -2   7       91.86       91.16      3.09 o
   0  -2   7        4.12        4.05      0.63 o
   1  -2   7       16.70       14.89      1.11 o
   2  -2   7       19.66       17.10      1.44 o
   3  -2   7      188.18      194.37      9.29 o
   4  -2   7        1.97       -0.16      0.74 o
   5  -2   7       12.76       15.83      2.66 o
  -4  -1   7      119.01      125.83      8.75 o
  -3  -1   7      115.00      108.84      4.16 o
  -2  -1   7       76.40       71.23      3.80 o
  -1  -1   7     1171.74     1118.39     34.13 o
   0  -1   7        6.42        5.97      0.72 o
   1  -1   7        5.25        4.76      0.65 o
   2  -1   7       40.26       42.97      2.34 o
   3  -1   7       30.13       26.77      1.78 o
   4  -1   7       96.10       89.42      4.64 o
   5  -1   7       60.63       65.87      9.31 o
  -4   0   7        4.12        8.39      2.70 o
  -3   0   7      343.48      335.60     10.26 o
  -2   0   7      181.91      176.40      5.73 o
  -1   0   7     1531.97     1529.98     40.18 o
   0   0   7        0.80        1.38      0.48 o
   1   0   7      492.87      529.74     17.57 o
   2   0   7      452.50      414.87     17.70 o
   3   0   7      185.14      178.60      6.69 o
   4   0   7        0.38        0.25      0.80 o
   5   0   7      126.29      142.34     11.99 o
  -4   1   7        5.04        3.01      2.14 o
  -3   1   7      490.42      489.66     14.36 o
  -2   1   7       18.29       17.43      1.64 o
  -1   1   7      571.66      537.26     13.59 o
   0   1   7       28.49       32.35      1.59 o
   1   1   7      269.48      280.10      7.96 o
   2   1   7      862.80      829.51     22.01 o
   3   1   7       48.63       48.07      2.46 o
   4   1   7       39.85       36.18      2.93 o
   5   1   7       28.67       18.09      3.33 o
   6   1   7       37.41       34.64     14.33 o
  -4   2   7        0.36       -0.08      1.55 o
  -3   2   7      146.74      141.77      6.73 o
  -2   2   7      214.19      223.65      7.38 o
  -1   2   7        2.70        1.97      0.64 o
   0   2   7      618.30      616.66     22.54 o
   1   2   7       18.75       18.53      1.39 o
   2   2   7     1386.78     1344.10     35.18 o
   3   2   7       18.99       19.78      1.58 o
   4   2   7       32.84       37.77      2.71 o
   5   2   7       56.28       47.80      3.88 o
   6   2   7        0.47        1.16      1.62 o
  -3   3   7        0.06       -0.80      0.93 o
  -2   3   7       16.56       17.53      1.79 o
  -1   3   7      495.63      516.28     13.80 o
   0   3   7       33.28       30.64      1.81 o
   1   3   7      616.19      577.82     16.18 o
   2   3   7      783.36      741.99     28.68 o
   3   3   7       43.36       39.80      2.57 o
   4   3   7       23.77       25.78      2.08 o
   5   3   7      175.31      179.17      8.34 o
   6   3   7        0.01       -0.71      1.35 o
  -3   4   7       89.45       96.04      8.85 o
  -2   4   7      131.02      143.05      6.23 o
  -1   4   7       47.71       42.18      3.15 o
   0   4   7      101.52       85.97      3.40 o
   1   4   7       55.00       43.08      3.20 o
   2   4   7      229.01      217.71      7.16 o
   3   4   7      667.46      659.23     20.56 o
   4   4   7       58.37       55.40      3.06 o
   5   4   7      270.77      290.93     12.10 o
  -3   5   7       60.15       65.43     15.05 o
  -2   5   7      299.76      286.65     13.38 o
  -1   5   7      141.13      136.55      5.46 o
   0   5   7       27.93       23.13      1.86 o
   1   5   7       53.10       54.40      3.02 o
   2   5   7       23.70       25.53      2.69 o
   3   5   7      394.95      396.82     12.12 o
   4   5   7      222.94      204.88     11.43 o
   5   5   7      244.91      254.69     11.03 o
  -2   6   7      187.02      198.46      9.54 o
  -1   6   7      302.49      299.09     10.03 o
   0   6   7        0.16       -0.46      0.72 o
   1   6   7       92.36      101.35      4.47 o
   2   6   7       18.80       16.18      1.99 o
   3   6   7      137.08      151.86      8.80 o
   4   6   7        9.16        9.69      1.62 o
   5   6   7       89.31       85.87      5.01 o
  -2   7   7        5.23       10.09      3.32 o
  -1   7   7      401.03      414.09     19.09 o
   0   7   7        1.89        1.70      0.96 o
   1   7   7      686.68      687.10     20.19 o
   2   7   7       44.38       41.06      5.78 o
   3   7   7        5.61        4.04      1.09 o
   4   7   7      335.57      337.18     11.83 o
   5   7   7        1.78        3.04      1.20 o
  -1   8   7      287.67      298.03     13.21 o
   0   8   7      239.41      259.23      9.39 o
   1   8   7      173.29      162.30      6.61 o
   2   8   7       11.44       12.88      1.85 o
   3   8   7        4.07        4.61      1.26 o
   4   8   7      271.77      284.49     10.03 o
  -1   9   7       77.71       85.28      7.17 o
   0   9   7       77.78       85.38      6.58 o
   1   9   7       13.58       14.36      2.35 o
   2   9   7       22.25       26.51      3.09 o
   3   9   7       35.19       33.78      3.34 o
   4   9   7      180.10      193.31      9.28 o
   1  10   7       74.97       90.30      7.13 o
   2  10   7      209.68      192.76     10.92 o
   3  10   7       67.88       59.65     10.19 o
  -2  -7   8       86.27       78.70      4.18 o
   2  -7   8        9.83        9.63      1.42 o
   3  -7   8       95.87      103.47      9.26 o
  -2  -6   8       28.16       25.38      3.94 o
   2  -6   8      174.50      166.12     12.79 o
   3  -6   8       32.55       34.00      3.76 o
  -3  -5   8      185.65      197.37     11.71 o
  -2  -5   8       28.46       33.44      2.07 o
   2  -5   8      526.01      505.19     19.89 o
   3  -5   8        2.45        2.24      1.15 o
   4  -5   8      183.37      146.08     13.54 o
  -3  -4   8        0.40        5.09      1.95 o
  -2  -4   8      159.54      160.03      6.31 o
  -1  -4   8      155.02      140.67      7.45 o
   2  -4   8      422.25      425.87     16.97 o
   3  -4   8       46.39       48.36      4.67 o
   4  -4   8       41.09       27.60      6.97 o
  -3  -3   8       31.04       29.21      3.19 o
  -2  -3   8      230.03      234.53     16.42 o
  -1  -3   8       70.90       67.63      3.55 o
   2  -3   8       13.37       14.61      1.62 o
   3  -3   8      252.19      262.68     11.89 o
   4  -3   8       17.57       21.81      6.89 o
   5  -3   8      153.81      163.90      9.42 o
  -3  -2   8       73.19       69.98      6.25 o
  -2  -2   8      434.68      460.20     16.12 o
  -1  -2   8       74.37       75.22      4.17 o
   0  -2   8       34.02       36.05      1.91 o
   1  -2   8        7.78        8.49      0.91 o
   2  -2   8      486.20      480.68     14.46 o
   3  -2   8      344.93      345.07     14.99 o
   4  -2   8      168.83      176.10      7.43 o
   5  -2   8      287.45      291.59     15.33 o
  -3  -1   8       39.14       42.93      2.67 o
  -2  -1   8      208.47      205.06      8.29 o
  -1  -1   8       40.19       46.81      2.65 o
   0  -1   8       50.51       51.16      2.24 o
   1  -1   8      108.82      104.33      6.13 o
   2  -1   8      562.62      603.54     18.03 o
   3  -1   8      153.42      147.08     11.14 o
   4  -1   8        8.32        9.98      2.22 o
   5  -1   8      125.62      134.95      8.47 o
  -3   0   8       18.16       23.76      2.46 o
  -2   0   8       35.32       35.80      1.98 o
  -1   0   8        2.58        4.09      1.01 o
   0   0   8       23.78       24.70      1.61 o
   1   0   8      323.47      314.79     20.52 o
   2   0   8       42.87       44.46      2.33 o
   3   0   8       33.06       34.24      2.46 o
   4   0   8       41.33       40.42      3.04 o
   5   0   8       17.41       18.50      2.98 o
  -3   1   8      335.92      330.27     18.07 o
  -2   1   8      334.29      326.26      9.86 o
  -1   1   8      409.87      409.11     11.54 o
   0   1   8       70.55       70.09      2.65 o
   1   1   8      429.45      412.00     11.38 o
   2   1   8        9.63        8.14      0.95 o
   3   1   8       45.09       47.93      2.67 o
   4   1   8      202.23      185.59      7.91 o
   5   1   8       21.92       18.99      3.06 o
  -3   2   8      386.93      401.73     21.74 o
  -2   2   8      351.96      346.94     10.55 o
  -1   2   8       43.20       40.15      2.25 o
   0   2   8        6.93        5.57      0.97 o
   1   2   8       17.53       16.02      1.25 o
   2   2   8      383.99      380.36     12.14 o
   3   2   8      102.90      100.22      4.38 o
   4   2   8        3.19        3.64      1.24 o
   5   2   8       11.43       12.19      2.32 o
  -3   3   8      228.70      210.59     17.82 o
  -2   3   8       28.88       27.21      2.24 o
  -1   3   8       17.97       22.48      2.15 o
   0   3   8        3.82        5.23      1.02 o
   1   3   8      393.04      359.77     13.76 o
   2   3   8      758.03      740.34     20.43 o
   3   3   8      509.16      525.70     15.79 o
   4   3   8       48.95       41.37      4.98 o
   5   3   8        1.66        0.24      1.14 o
  -3   4   8      350.81      357.49     20.45 o
  -2   4   8      130.13      121.01      6.54 o
  -1   4   8        1.54        1.80      0.90 o
   0   4   8      186.97      219.25      6.81 o
   1   4   8      121.67      111.70      5.03 o
   2   4   8      680.25      636.13     27.29 o
   3   4   8      654.81      654.58     20.48 o
   4   4   8        0.00        0.39      0.90 o
   5   4   8        0.78        0.76      1.23 o
  -2   5   8      145.26      137.33     25.63 o
  -1   5   8       18.08       19.51      2.22 o
   0   5   8        6.19       11.51      1.53 o
   1   5   8       91.10       90.33      5.97 o
   2   5   8        5.76        5.03      1.10 o
   3   5   8        8.72        8.79      1.42 o
   4   5   8        2.24        1.53      1.03 o
   5   5   8       49.64       47.84      4.61 o
  -2   6   8      179.20      175.80     12.19 o
  -1   6   8        0.18        1.28      1.12 o
   0   6   8       89.70       97.28      4.54 o
   1   6   8       23.41       24.74      2.27 o
   2   6   8        0.17        0.67      0.92 o
   3   6   8      312.05      332.98     12.27 o
   4   6   8        0.45        0.42      0.97 o
   5   6   8      283.30      312.51     30.91 o
  -1   7   8        3.72        2.32      4.50 o
   0   7   8       25.62       22.72      2.51 o
   1   7   8      135.55      151.01      6.20 o
   2   7   8        1.26        1.68      1.05 o
   3   7   8      297.70      288.93      9.78 o
   4   7   8        1.18        0.90      0.94 o
   5   7   8      117.81      128.59      9.46 o
  -1   8   8      135.69      156.62     11.72 o
   0   8   8       24.28       23.79      3.14 o
   1   8   8      207.05      232.57      9.47 o
   2   8   8       45.57       46.71      3.32 o
   3   8   8       16.83       16.27      2.15 o
   4   8   8        0.30        0.52      1.17 o
   0   9   8       41.69       43.88      5.89 o
   1   9   8      581.13      666.18     23.48 o
   2   9   8       47.08       62.42      4.45 o
   3   9   8       40.69       40.01      4.10 o
   2  -7   9      190.59      186.30      9.88 o
  -2  -6   9       49.30       49.67      3.15 o
   2  -6   9       16.89       15.28      1.83 o
   3  -6   9        0.50        1.12      0.96 o
  -2  -5   9        0.39        1.06      0.65 o
   2  -5   9       22.74       25.83      1.97 o
   3  -5   9        6.40        4.50      1.42 o
  -2  -4   9        3.72        4.66      1.46 o
  -1  -4   9       59.51       57.02      3.73 o
   2  -4   9      238.40      245.40     13.34 o
   3  -4   9        7.49       11.84      2.21 o
   4  -4   9       72.81       82.02      8.94 o
  -3  -3   9      109.78      116.65     11.89 o
  -2  -3   9      172.97      165.31      6.92 o
  -1  -3   9      246.85      233.09      9.86 o
   1  -3   9      268.38      281.20     13.61 o
   2  -3   9      243.37      263.04     11.24 o
   3  -3   9       24.88       25.43      2.62 o
   4  -3   9       77.76       78.85      6.51 o
  -3  -2   9       57.43       56.62      8.10 o
  -2  -2   9      198.91      194.03      8.41 o
  -1  -2   9        1.18        1.25      0.67 o
   0  -2   9      961.33      983.63     37.88 o
   1  -2   9       43.94       36.37      2.84 o
   2  -2   9        4.81        5.19      1.16 o
   3  -2   9      251.72      254.77     11.53 o
   4  -2   9       15.20       15.18      2.54 o
   5  -2   9        5.34        7.24      1.75 o
  -3  -1   9        0.17       -0.15      1.79 o
  -2  -1   9      317.11      325.51     12.29 o
  -1  -1   9       10.68       11.33      1.42 o
   0  -1   9      655.78      638.60     23.66 o
   1  -1   9        0.17        0.10      0.57 o
   2  -1   9        0.80        0.40      0.76 o
   3  -1   9      800.81      792.17     31.55 o
   4  -1   9      145.27      140.53      6.17 o
   5  -1   9       51.03       56.88      4.74 o
  -3   0   9       81.63       78.06      5.88 o
  -2   0   9      282.84      278.14     10.28 o
  -1   0   9      136.66      132.38      5.83 o
   0   0   9      648.12      614.52     20.58 o
   1   0   9       46.58       49.91      6.46 o
   2   0   9       13.76       12.50      1.80 o
   3   0   9      388.45      366.36     15.89 o
   4   0   9        9.66       16.11      2.44 o
   5   0   9      123.52      145.86      9.04 o
  -3   1   9        0.00       -0.45      1.19 o
  -2   1   9        1.02        0.26      0.63 o
  -1   1   9      121.46      119.91      4.84 o
   0   1   9       43.27       37.40      2.24 o
   1   1   9      333.12      329.83     14.54 o
   2   1   9       12.72       11.04      1.13 o
   3   1   9      224.90      205.73     10.78 o
   4   1   9       88.20       89.17      4.73 o
   5   1   9       45.30       47.19      4.90 o
  -3   2   9       49.39       50.39     14.90 o
  -2   2   9      304.20      305.30     11.68 o
  -1   2   9       41.46       44.43      2.81 o
   0   2   9      224.02      210.69      7.18 o
   1   2   9      262.10      244.11      8.95 o
   2   2   9      222.45      217.77      8.46 o
   3   2   9       50.75       51.97      4.64 o
   4   2   9      120.96      115.18      6.14 o
   5   2   9        6.97        6.94      3.09 o
  -2   3   9      364.78      365.78     19.91 o
  -1   3   9      102.24      112.94      4.99 o
   0   3   9        2.36        2.60      1.00 o
   1   3   9      259.82      230.46      9.13 o
   2   3   9        5.17        4.46      1.18 o
   3   3   9       70.79       71.22      7.94 o
   4   3   9      153.19      150.34      8.60 o
   5   3   9       30.55       26.89      6.46 o
  -2   4   9       12.39       16.56      6.43 o
  -1   4   9       70.77       72.78      4.15 o
   0   4   9      206.97      202.45      8.58 o
   1   4   9        0.00        0.37      0.70 o
   2   4   9      425.64      437.19     28.14 o
   3   4   9        1.41        0.91      0.91 o
   4   4   9       97.49       91.41      5.47 o
   5   4   9       71.33       88.66     10.94 o
  -2   5   9        0.07       -0.93      1.14 o
  -1   5   9       52.11       51.03      5.54 o
   0   5   9      298.95      294.39     10.46 o
   1   5   9      130.69      146.47      8.35 o
   2   5   9      639.07      647.71     27.26 o
   3   5   9        8.33        7.78      1.68 o
   4   5   9       65.35       66.70      5.66 o
   5   5   9       11.12       18.83      3.56 o
  -1   6   9        2.39        5.99      2.39 o
   0   6   9      204.52      217.20     19.73 o
   1   6   9       36.90       41.22      6.07 o
   2   6   9      380.76      357.53     21.25 o
   3   6   9       77.88       81.64      7.42 o
   4   6   9        1.93        3.39      1.85 o
   5   6   9      221.91      241.33     14.53 o
  -1   7   9       95.95      116.48      9.40 o
   0   7   9      108.07      100.40      8.21 o
   1   7   9      214.98      239.79     12.62 o
   2   7   9        0.15        0.72      1.28 o
   3   7   9       84.48       73.30      5.83 o
   4   7   9        4.95        1.61      2.64 o
   0   8   9      123.76      138.27     16.21 o
   1   8   9       60.53       62.58      6.65 o
   2   8   9       31.16       34.58      7.48 o
   3   8   9       44.93       55.74      5.92 o
   2   9   9       95.01       93.99     20.60 o
   2  -5  10        5.17        4.35      1.61 o
   3  -5  10        8.90        8.72      1.71 o
  -2  -4  10      133.83      141.47      7.36 o
  -1  -4  10      101.63       98.87      4.65 o
   2  -4  10        0.92        1.65      0.71 o
   3  -4  10       19.47       18.86      2.53 o
  -2  -3  10        0.25       -0.34      0.82 o
  -1  -3  10       45.47       48.05      2.89 o
   0  -3  10       88.40       84.85      5.24 o
   1  -3  10      102.19      102.60      5.64 o
   2  -3  10      189.05      190.53      8.41 o
   3  -3  10      176.64      166.63     11.47 o
   4  -3  10       40.50       44.12      6.43 o
  -2  -2  10       32.87       31.87      3.90 o
  -1  -2  10        2.27        1.94      0.96 o
   0  -2  10        0.46        2.25      0.67 o
   1  -2  10      103.61       96.07      4.69 o
   2  -2  10      383.84      404.70     25.87 o
   3  -2  10      167.87      164.87     10.22 o
   4  -2  10       66.53       70.17      8.16 o
  -2  -1  10      176.72      175.92     11.21 o
  -1  -1  10       16.59       20.00      3.21 o
   0  -1  10        0.04        0.05      0.56 o
   1  -1  10       22.70       22.36      2.96 o
   2  -1  10      145.15      165.62      8.87 o
   3  -1  10       27.43       27.06      2.81 o
   4  -1  10        9.94       15.94      3.10 o
  -2   0  10      302.66      291.84     23.62 o
  -1   0  10       45.45       47.34      3.21 o
   0   0  10      356.48      384.49     17.57 o
   1   0  10       17.36       21.04      2.23 o
   2   0  10        3.47        3.62      1.24 o
   3   0  10      333.66      310.47     13.95 o
   4   0  10        0.32        0.88      0.82 o
   5   0  10      195.85      218.25     12.08 o
  -2   1  10      393.02      389.58     15.63 o
  -1   1  10      154.12      160.25      7.10 o
   0   1  10      150.23      139.78      9.44 o
   1   1  10        6.17        5.34      1.40 o
   2   1  10       43.79       51.41      3.83 o
   3   1  10      414.00      415.52     16.11 o
   4   1  10       85.60       71.87      5.16 o
   5   1  10       69.42       80.95      6.02 o
  -2   2  10       90.59       62.23     12.59 o
  -1   2  10        1.95        2.22      1.16 o
   0   2  10       37.75       36.59      2.16 o
   1   2  10        4.10        6.82      1.02 o
   2   2  10      370.27      353.69     12.25 o
   3   2  10      104.21       97.11      4.84 o
   4   2  10      214.74      216.22     12.05 o
   5   2  10       11.84       18.42      3.07 o
  -2   3  10       25.19       29.73      3.97 o
  -1   3  10      143.44      142.89      7.24 o
   0   3  10       26.87       25.62      2.41 o
   1   3  10      340.45      364.08     11.68 o
   2   3  10       75.50       73.57      4.05 o
   3   3  10       73.97       77.75      4.33 o
   4   3  10      369.50      356.83     18.41 o
   5   3  10        2.47        1.67      1.51 o
  -2   4  10       13.79       21.81      3.66 o
  -1   4  10      177.11      172.58     10.97 o
   0   4  10       33.60       26.33      3.02 o
   1   4  10       90.82       98.52      5.36 o
   2   4  10       14.66       13.76      1.92 o
   3   4  10        1.04        0.78      0.95 o
   4   4  10       17.38       21.62      3.30 o
   5   4  10        4.19        2.58      1.84 o
  -1   5  10       31.88       25.53      3.96 o
   0   5  10        6.31        9.53      3.14 o
   1   5  10       27.13       30.49      4.46 o
   2   5  10      484.46      492.81     18.05 o
   3   5  10        5.07        2.68      1.56 o
   4   5  10      119.79      110.94      7.93 o
  -1   6  10       35.91       32.32      9.00 o
   0   6  10        9.33       11.25      2.86 o
   1   6  10       58.71       64.66      9.62 o
   2   6  10      549.51      521.75     39.57 o
   3   6  10        0.97        1.49      1.53 o
   4   6  10      209.18      198.46     12.18 o
   0   7  10       84.95       89.16      7.93 o
   1   7  10       83.41       86.75      7.48 o
   2   7  10      347.54      317.75     40.67 o
   3   7  10        1.07        0.05      1.34 o
   1   8  10       87.11       87.18      7.87 o
   2   8  10      171.46      183.47     18.45 o
  -1  -4  11      129.88      130.57      7.41 o
   2  -4  11      109.29      113.27      5.53 o
  -1  -3  11       83.11       86.19      4.61 o
   0  -3  11       40.82       41.04      2.49 o
   1  -3  11     1168.34     1189.33     54.91 o
   2  -3  11        6.26        6.65      1.25 o
   3  -3  11        4.30        6.82      1.60 o
  -1  -2  11       82.88       83.81      4.82 o
   0  -2  11       12.38       13.65      1.36 o
   1  -2  11      246.64      243.88     10.35 o
   2  -2  11       87.28       83.59      4.63 o
   3  -2  11        2.52        3.35      1.33 o
   4  -2  11      185.57      161.40     14.42 o
  -1  -1  11       33.78       27.65      3.53 o
   0  -1  11      138.29      135.70      6.82 o
   1  -1  11       22.67       22.74      2.36 o
   2  -1  11      296.57      314.46     22.76 o
   3  -1  11       10.99       13.07      2.41 o
   4  -1  11      226.71      286.86     22.75 o
  -1   0  11        1.27        1.42      1.33 o
   0   0  11       30.27       31.11      2.71 o
   1   0  11       43.85       44.75      3.43 o
   2   0  11      176.83      195.62      9.32 o
   3   0  11       22.46       27.16      2.99 o
   4   0  11      138.89      122.94     11.84 o
  -1   1  11      202.17      210.47     18.15 o
   0   1  11       68.50       66.85      4.57 o
   1   1  11       97.03      105.18      6.04 o
   2   1  11       16.16       21.74      4.33 o
   3   1  11       11.36       13.49      4.15 o
   4   1  11       14.71       12.28      3.66 o
  -1   2  11      293.68      304.96     15.79 o
   0   2  11      286.45      298.39     10.56 o
   1   2  11        0.36        0.86      0.77 o
   2   2  11        2.15        2.82      0.76 o
   3   2  11       35.96       41.73      4.41 o
   4   2  11       29.99       24.96      3.12 o
  -1   3  11       13.58       14.10      2.53 o
   0   3  11      193.72      179.76      8.10 o
   1   3  11      229.28      225.82      8.67 o
   2   3  11       32.09       42.44      2.74 o
   3   3  11      102.66      103.71      6.86 o
   4   3  11        1.95        1.31      1.35 o
  -1   4  11       43.40       41.48      6.91 o
   0   4  11       14.68       10.02      4.09 o
   1   4  11      566.67      555.21     41.15 o
   2   4  11      153.06      139.78      9.46 o
   3   4  11      275.99      290.04     20.37 o
   4   4  11        0.06       -0.37      0.99 o
   0   5  11       73.14       76.20      6.36 o
   1   5  11      408.03      394.11     20.31 o
   2   5  11       16.65       17.30      2.95 o
   3   5  11       84.47       78.29      6.66 o
   4   5  11        2.79        2.26      1.65 o
   0   6  11      124.81      126.29      9.11 o
   1   6  11       17.33       16.61      5.03 o
   2   6  11        4.62        6.40      2.17 o
   3   6  11       26.20       34.18      4.29 o
   2   7  11       33.41       29.52      4.82 o
   0  -3  12       23.31       23.20      1.95 o
   1  -3  12      103.48      112.10      6.33 o
   2  -3  12       98.04      106.86      5.37 o
   0  -2  12       97.42      102.43      5.34 o
   1  -2  12      191.24      197.81      8.80 o
   2  -2  12        5.98        7.57      1.63 o
   3  -2  12       41.42       50.27      5.97 o
   0  -1  12       52.41       46.22      4.23 o
   1  -1  12      178.56      176.45      8.30 o
   2  -1  12      103.30      109.42     10.64 o
   3  -1  12       10.06       11.78      3.25 o
   0   0  12       50.68       34.94      5.51 o
   1   0  12        0.04       -0.04      1.05 o
   2   0  12       72.97       79.07      5.99 o
   3   0  12       39.50       45.20      6.30 o
   0   1  12       18.45       18.72      4.39 o
   1   1  12        3.99        8.46      3.08 o
   2   1  12        4.97        6.97      2.81 o
   3   1  12       50.53       49.46      6.82 o
   0   2  12      108.21      106.02     11.12 o
   1   2  12      127.96      125.93     12.25 o
   2   2  12        8.97        5.70      2.81 o
   3   2  12        1.79        2.57      0.89 o
   0   3  12      454.45      420.10     20.70 o
   1   3  12       30.14       22.66      3.21 o
   2   3  12        0.36        0.87      1.33 o
   3   3  12        8.19        4.36      1.65 o
   1   4  12       41.89       48.68      4.38 o
   2   4  12        0.18        1.00      1.14 o
   3   4  12      297.28      268.54     16.40 o
   1   5  12      228.71      228.16     32.57 o
   2   5  12      189.24      200.33     11.71 o
 
